# Supplementary material for: The effect of dietary nitrate on weight management: a systematic review and meta-analysis
Source: Front Public Health. 2026 Apr 28;14:1798811. doi: 10.3389/fpubh.2026.1798811 (PMC13161109; doi:10.3389/fpubh.2026.1798811)
Supplement: Supplementary file 1 [file Data_Sheet_1.xlsx]

## Sheet: Sheet1
Data used in meta-analyses								Pre-intervention						Post-intervention						Change from baseline
								Experimental group			Control group			Experimental group			Control group			Experimental group			Control group
Study	Data Extractor	Participant	Duration	Type	Variable	Unit	Time from baseline	Mean	SD_calc	N	Mean	SD_calc	N	Mean	SD_calc	N	Mean	SD_calc	N	Mean	SD_calc	N	Mean	SD_calc	N
Ashor-2014	W.C. and F.Y.	older, overweight	4 weeks	RCT	Weight	kg	4weeks	92.6	15.4	10	84.2	14.7	11	92	15.6	10	84.7	15.4	11
					BMI	kg/m²	4weeks	30.5	4.4	10	29.4	4.2	11	30.3	4.6	10	29.4	4.7	11
					SBP	mmHg	4weeks	135.1	14.9	10	131.1	14.8	11	124.9	9.3	10	127.8	16.9	11	-10.2	13.04	10	-3.3	15.95	11
					DBP	mmHg	4weeks	77.5	9.6	10	76.2	10.9	11	74.4	7.6	10	76.3	9.4	11	-3.1	8.77	10	0.1	10.23	11
Asgary-2016	W.C. and F.Y.	hypertensive	4 weeks	RCT	SBP	mmHg	4weeks	133.96	9.44	24	134.58	11.03	24	127.29	8.47	24	129.17	10.59	24	-6.67	8.99	24	-5.41	10.81	24
					DBP	mmHg	4weeks	82.71	7.22	24	83.33	7.47	24	78.12	4.85	24	79.79	6.67	24	-4.59	6.38	24	-3.54	7.1	24
					Weight	kg	4weeks	70.83	14.56	24	67.29	14.79	24	70.54	14.44	24	67.19	14.24	24
					BMI	kg/m²	4weeks	24.58	8.06	24	24.64	8.02	24	24.46	8.03	24	24.41	8.24	24
					TC	mmol/L	4weeks	4.91	0.86	24	4.94	0.92	24	4.4	0.94	24	4.71	1.12	24
					TG	mmol/L	4weeks	1.36	0.46	24	1.35	0.48	24	1.17	0.51	24	1.32	0.51	24
Wong-2014	W.C. and F.Y.	overweight middle-aged adults	12 weeks	RCT	SBP	mmHg	12 weeks	145.4	7.8	37	145.4	7.8	37	135.3	9.73	37	133.9	9.12	37	-10.1	8.92	37	-11.5	8.54	37
					DBP	mmHg	12 weeks	84.4	6.5	37	84.4	6.5	37	79.1	7.3	37	80	8.52	37	-5.3	6.93	37	-4.4	7.71	37
					BMI	kg/m²	12 weeks	27.2	3.7	37	27.2	3.7	37	27.3	3.65	37	27.3	3.65	37
					TC	mmol/L	12 weeks							5.7	0.15	37	5.83	0.16	37
					TG	mmol/L	12 weeks							1.34	0.09	37	1.4	0.12	37
Alharbi-2023	W.C. and F.Y.	obese middle-aged and older adults	14days	RCT	Weight	kg	14days	91.7	19.6	15	86.1	18.8	14	88.9	18.1	15	83.8	18	14
					SBP	mmHg	14days	131.2	6.1	15	129	9	14	123.2	6	15	125.5	8.4	14	-8	6.05	15	-3.5	8.72	14
					DBP	mmHg	14days	81	8	15	79.1	7.3	14	78.1	6.2	15	77.5	7.7	14	-2.9	7.27	15	-1.6	7.51	14
					BMI	kg/m²	14days							34.08	7.91	15	33.32	7.44	14
Smeets-2020	W.C. and F.Y.	abdominally obese male	five test days	RCT	SBP	mmHg	5days	136.9	11.6	18	135.3	10	18	132.8	9.7	18	134.2	9.7	18	-4.1	7	18	-1.2	7.6	18
					DBP	mmHg	5days	83.1	6.3	18	82.6	6.4	18	79.6	6.9	18	80.1	7.4	18	-3.5	5.7	18	-2.5	5.2	18
Lara-2015	W.C. and F.Y.	overweight and obese middle age and older adults	7days	RCT	SBP	mmHg	7 days	146.9	23.08	10	143.9	23.08	10	136	17.71	10	137.1	17.71	10	-10.9	20.92	10	-6.8	20.92	10
					DBP	mmHg	7 days	79.4	11.07	10	77.9	11.07	10	73.3	8.54	10	76.3	8.54	10	-6.1	10.05	10	-1.6	10.05	10
Smeets-2022	W.C. and F.Y.	abdominally obese men	4h intervention	RCT	SBP	mmHg	4h intervention	128	12	18	128	15	18	132	15	18	132	13	18	3	7	18	4	7	18
					DBP	mmHg	4h intervention	81	8	18	81	9	18	84	9	18	85	8	18	3	5	18	4	4	18
Babateen-2023	W.C. and F.Y.	overweight and obese older	13 weeks	RCT	SBP	mmHg	13 weeks	136.1	10.4	17	134.1	12.9	15	125.79	7.56	17	137.6	7.04	15	-10.31	9.31	17	3.5	11.19	15
					DBP	mmHg	13 weeks	77.3	9.1	17	76.9	11.2	15	75.56	5.18	17	79.1	4.82	15	-1.74	7.91	17	2.2	9.73	15
