# Supplementary material for: The effect of dietary nitrate on weight management: a systematic review and meta-analysis
Source: Front Public Health. 2026 Apr 28;14:1798811. doi: 10.3389/fpubh.2026.1798811 (PMC13161109; doi:10.3389/fpubh.2026.1798811)
Supplement: Supplementary file 3 [file Table_2.xlsx]

## Sheet: Sheet1
Supplementary Table 2. A list of all studies found during the literature search, along with the reasons for their exclusion
Number		Author(s)			Publication year	Title			Included/Excluded			Reason for exclusion					Data extractor		Date of extraction		Eligibility
1		L. Zuccarelli; G. Baldassarre; A. Bondesan; D. Caroli; R. De Micheli; G. Tringali; T. Favaretto; J. Suraj-Prazmowska; A. Kurpinska; J. Majerczak; S. Chlopicki; J. A. Zoladz; A. Sartorio; B. Grassi			2026	Impaired nitric oxide-dependent endothelial function in young male individuals with obesity before the onset of symptoms and complications			Excluded			Excluded by title and abstract					P.W. and F.Y.		2026-04-01		Not Eligible
2		W. S. Zoughaib; R. L. Hoffman; B. A. Yates; R. N. Moorthi; K. Lim; A. R. Coggan			2023	Short-term beetroot juice supplementation improves muscle speed and power but does not reduce blood pressure or oxidative stress in 65-79 y old men and women			Excluded			Excluded by title and abstract					P.W. and F.Y.		2026-04-01		Not Eligible
3		S. Zlatanovic; J. Lalicic-Petronijevic; F. Pastor; D. Micic; M. Dodevska; M. Stevanovic; S. Karlovic; S. Gorjanovic			2025	Agro-Residues and Sucrose Alternatives in Confectionery Transformation Towards Glucose Spikes Minimization			Excluded			Excluded by title and abstract					P.W. and F.Y.		2026-04-01		Not Eligible
4		M. Zielinska-Przyjemska; A. Olejnik; A. Dobrowolska-Zachwieja; W. Grajek			2009	In vitro Effects of Beetroot Juice and Chips on Oxidative Metabolism and Apoptosis Neutrophils from Obese Individuals			Excluded			Excluded by title and abstract					P.W. and F.Y.		2026-04-01		Not Eligible
5		F. H. Zhu; M. M. Huang; J. J. Jiao; P. Zhuang; L. Mao; Y. Zhang			2019	Environmental exposure to perchlorate, nitrate, and thiocyanate in relation to obesity: A population-based study			Excluded			Excluded by title and abstract					P.W. and F.Y.		2026-04-01		Not Eligible
6		S. Zhou; T. T. Li; N. Han; K. Zhang; G. B. Chen; Y. Zhang; Q. Li; Y. L. Ji; J. Liu; H. Wang; J. L. Hu; T. Liu; H. Raat; Y. M. Guo; H. J. Wang			2025	The joint effects of prenatal exposure to PM2.5 constituents and reduced fetal growth on children's accelerated growth in the first 3 years: a birth cohort study			Excluded			Excluded by title and abstract					P.W. and F.Y.		2026-04-01		Not Eligible
7		K. B. Zhou; U. Kumar; V. G. Yuen; J. H. McNeill			2012	The effects of phentolamine on fructose-fed rats			Excluded			Excluded by title and abstract					P.W. and F.Y.		2026-04-01		Not Eligible
8		B. H. Zhong; S. T. Ma; D. H. Wang			2022	Activation of TRPV1 improves natriuresis and salt sensitivity in high-fat diet fed mice			Excluded			Excluded by title and abstract					P.W. and F.Y.		2026-04-01		Not Eligible
9		X. L. Zhang; X. A. Li; F. R. Chen; X. S. Cao; C. X. Wang; L. Y. Jiao; L. Yue; Z. Y. Wang			2024	Selenium Nanomaterials Enhance the Nutrients and Functional Components of Fuding Dabai Tea			Excluded			Excluded by title and abstract					P.W. and F.Y.		2026-04-01		Not Eligible
10		L. Zhang; Y. H. Peng; Y. Song; Y. Zhang; Q. Qin; M. Y. Ying; Y. Y. Bi; P. Yin			2025	Associations of Urinary Perchlorate, Nitrate, and Thiocyanate with Female Infertility and Mediation of Obesity: Insights from NHANES 2013-2018			Excluded			Excluded by title and abstract					P.W. and F.Y.		2026-04-01		Not Eligible
11		J. J. Zhang; J. L. Zhang; Z. Z. Duan; J. Nie; X. Y. Li; W. Y. Yu; Z. P. Niu; Y. J. Yan			2024	Association between long-term exposure to PM2.5 chemical components and metabolic syndrome in middle-aged and older adults			Excluded			Excluded by title and abstract					P.W. and F.Y.		2026-04-01		Not Eligible
12		J. J. Zhang; J. Y. Fang; J. J. Shen; Y. L. Zhang; Y. Q. Zhang; H. Zheng			2025	Short-term exposure to PM2.5 constituents and mortality risks for diabetes subtypes and related complications in eastern China			Excluded			Excluded by title and abstract					P.W. and F.Y.		2026-04-01		Not Eligible
13		D. M. Zhang; Y. C. Li; D. Xu; X. Q. Ding; L. D. Kong			2012	Protection of curcumin against fructose-induced hyperuricaemia and renal endothelial dysfunction involves NO-mediated JAK-STAT signalling in rats			Excluded			Excluded by title and abstract					P.W. and F.Y.		2026-04-01		Not Eligible
14		C. C. Zeigler; G. R. Persson; B. Wondimu; C. Marcus; T. Sobko; T. Modéer			2012	Microbiota in the Oral Subgingival Biofilm Is Associated With Obesity in Adolescence			Excluded			Excluded by title and abstract					P.W. and F.Y.		2026-04-01		Not Eligible
15		J. Zanzinger			2002	Mechanisms of action of nitric oxide in the brain stem: role of oxidative stress			Excluded			Excluded by title and abstract					P.W. and F.Y.		2026-04-01		Not Eligible
16		J. Zand; F. Lanza; H. K. Garg; N. S. Bryan			2011	All-natural nitrite and nitrate containing dietary supplement promotes nitric oxide production and reduces triglycerides in humans			Excluded			Unavailable data					P.W. and F.Y.		2026-04-01		Not Eligible
17		J. Zand; F. Lanza; H. K. Garg; N. S. Bryan			2011	All-natural nitrite and nitrate containing dietary supplement promotes nitric oxide production and reduces triglycerides in humans			Excluded			Duplicate Literature					P.W. and F.Y.		2026-04-01		Not Eligible
18		J. Zand; F. Lanza; H. K. Garg; N. S. Bryan			2011	All-natural nitrite and nitrate containing dietary supplement promotes nitric oxide production and reduces triglycerides in humans			Excluded			Duplicate Literature					P.W. and F.Y.		2026-04-01		Not Eligible
19		P. Zamani; V. Tan; H. Soto-Calderon; M. Beraun; J. A. Brandimarto; L. Trieu; S. Varakantam; P. T. Doulias; R. R. Townsend; J. Chittams; K. B. Margulies; T. P. Cappola; D. C. Poole; H. Ischiropoulos; J. A. Chirinos			2017	Pharmacokinetics and pharmacodynamics of inorganic nitrate in heart failure with preserved ejection fraction			Excluded			Excluded by title and abstract					P.W. and F.Y.		2026-04-01		Not Eligible
20		E. M. Yubero-Serrano; J. Delgado-Lista; P. Peña-Orihuela; P. Perez-Martinez; F. Fuentes; C. Marin; I. Tunez; F. J. Tinahones; F. Perez-Jimenez; H. M. Roche; J. Lopez-Miranda			2013	Oxidative stress is associated with the number of components of metabolic syndrome: LIPGENE study			Excluded			Excluded by title and abstract					P.W. and F.Y.		2026-04-01		Not Eligible
21		N. Yousefzadeh; S. Jeddi; M. Shokri; H. Afzali; R. Norouzirad; K. Kashfi; A. Ghasemi			2022	Long Term Sodium Nitrate Administration Positively Impacts Metabolic and Obesity Indices in Ovariectomized Rats			Excluded			Excluded by title and abstract					P.W. and F.Y.		2026-04-01		Not Eligible
22		N. Yousefzadeh; S. Jeddi; A. Ghasemi			2024	Chronic Inorganic Nitrate Administration Increases the Expression of Genes Involved in the Browning of Gonadal Adipose Tissue in Ovariectomized Rats			Excluded			Excluded by title and abstract					P.W. and F.Y.		2026-04-01		Not Eligible
23		N. Yousefzadeh; S. Jeddi; H. Afzali; K. Kashfi; A. Ghasemi			2022	Chronic nitrate administration increases the expression the genes involved in the browning of white adipose tissue in female rats			Excluded			Excluded by title and abstract					P.W. and F.Y.		2026-04-01		Not Eligible
24		M. You; Z. Y. Wang; H. J. Kim; Y. H. Lee; H. A. Kim			2022	Pear pomace alleviated atopic dermatitis in NC/Nga mice and inhibited LPS-induced inflammation in RAW 264.7 macrophages			Excluded			Excluded by title and abstract					P.W. and F.Y.		2026-04-01		Not Eligible
25		W. Yoo; J. K. Zieba; N. J. Foegeding; T. P. Torres; C. D. Shelton; N. G. Shealy; A. J. Byndloss; S. A. Cevallos; E. Gertz; C. R. Tiffany; J. D. Thomas; Y. Litvak; H. Nguyen; E. E. Olsan; B. J. Bennett; J. C. Rathmell; A. S. Major; A. J. Bäumler; M. X. Byndloss			2021	High-fat diet-induced colonocyte dysfunction escalates microbiota-derived trimethylamine N-oxide			Excluded			Excluded by title and abstract					P.W. and F.Y.		2026-04-01		Not Eligible
26		H. X. Ye; Z. Yang; H. L. Li; Z. H. Gao			2017	NPY binds with heme to form a NPY-heme complex: enhancing peroxidase activity in free heme and promoting NPY nitration and inactivation			Excluded			Excluded by title and abstract					P.W. and F.Y.		2026-04-01		Not Eligible
27		Y. Yano; K. Toshinai; T. Inokuchi; K. Kangawa; K. Shimada; K. Kario; M. Nakazato			2009	Plasma des-acyl ghrelin, but not plasma HMW adiponectin, is a useful cardiometabolic marker for predicting atherosclerosis in elderly hypertensive patients			Excluded			Excluded by title and abstract					P.W. and F.Y.		2026-04-01		Not Eligible
28		X. B. Yang; K. D. Croft; Y. P. Lee; T. A. Mori; I. B. Puddey; S. Sipsas; A. Barden; E. Swinny; J. M. Hodgson			2010	The Effects of a Lupin-Enriched Diet on Oxidative Stress and Factors Influencing Vascular Function in Overweight Subjects			Excluded			Excluded by title and abstract					P.W. and F.Y.		2026-04-01		Not Eligible
29		X. Yang; K. D. Croft; Y. P. Lee; T. A. Mori; I. B. Puddey; S. Sipsas; A. Barden; E. Swinny; J. M. Hodgson			2010	The effects of a lupin-enriched diet on oxidative stress and factors influencing vascular function in overweight subjects			Excluded			Excluded by title and abstract					P.W. and F.Y.		2026-04-01		Not Eligible
30		X. Yang; K. D. Croft; Y. P. Lee; T. A. Mori; I. B. Puddey; S. Sipsas; A. Barden; E. Swinny; J. M. Hodgson			2010	The effects of a lupin-enriched diet on oxidative stress and factors influencing vascular function in overweight subjects			Excluded			Duplicate Literature					P.W. and F.Y.		2026-04-01		Not Eligible
31		S. K. Yang; F. Hong; S. C. Li; X. Y. Han; J. W. Li; X. Wang; L. Chen; X. H. Zhang; X. Tan; J. R. Xu; Z. M. Duoji; Z. G. Ciren; B. Guo; J. Y. Zhang; X. Zhao; Cmec Col China Multi-Ethnic Cohort			2023	The association between chemical constituents of ambient fine particulate matter and obesity in adults: A large population-based cohort study			Excluded			Excluded by title and abstract					P.W. and F.Y.		2026-04-01		Not Eligible
32		L. Yang; X. Y. Zhang; N. Ma; W. W. Chen; X. Ding; Z. P. Jiang; R. Xiao; H. Y. Zhang			2025	Effect of sodium caseinate and sodium alginate W/O/W emulsion gel loaded with Aronia melanocarpa proanthocyanidins as fat substitutes on the quality of fermented sausages			Excluded			Excluded by title and abstract					P.W. and F.Y.		2026-04-01		Not Eligible
33		Y. H. Yan; C. C. K. Chou; C. T. Lee; J. Y. Liu; T. J. Cheng			2011	Enhanced insulin resistance in diet-induced obese rats exposed to fine particles by instillation			Excluded			Excluded by title and abstract					P.W. and F.Y.		2026-04-01		Not Eligible
34		H. Yamazaki; S. Fujie; K. Inoue; M. Uchida; M. Iemitsu			2024	Combined Aerobic Exercise Training and Chlorella Intake Reduces Arterial Stiffness through Enhanced Arterial Nitric Oxide Production in Obese Rats			Excluded			Excluded by title and abstract					P.W. and F.Y.		2026-04-01		Not Eligible
35		M. Yamauchi; H. Nakano; J. Maekawa; Y. Okamoto; Y. Ohnishi; T. Suzuki; H. Kimura			2005	Oxidative stress in obstructive sleep apnea			Excluded			Excluded by title and abstract					P.W. and F.Y.		2026-04-01		Not Eligible
36		M. Yadav; T. Kumar; A. Kanakan; R. Maurya; R. Pandey; N. S. Chauhan			2022	Isolation and Characterization of Human Intestinal Bacteria Cytobacillus oceanisediminis NB2 for Probiotic Potential			Excluded			Excluded by title and abstract					P.W. and F.Y.		2026-04-01		Not Eligible
37		M. Z. Xue; M. O. Weickert; S. Qureshi; N. B. Kandala; A. Anwar; M. Waldron; A. Shafie; D. Messenger; M. Fowler; G. Jenkins; N. Rabbani; P. J. Thornalley			2016	Improved Glycemic Control and Vascular Function in Overweight and Obese Subjects by Glyoxalase 1 Inducer Formulation			Excluded			Excluded by title and abstract					P.W. and F.Y.		2026-04-01		Not Eligible
38		M. Xue; M. O. Weickert; S. Qureshi; N. B. Kandala; A. Anwar; M. Waldron; A. Shafie; D. Messenger; M. Fowler; G. Jenkins; N. Rabbani; P. J. Thornalley			2016	Improved Glycemic Control and Vascular Function in Overweight and Obese Subjects by Glyoxalase 1 Inducer Formulation			Excluded			Excluded by title and abstract					P.W. and F.Y.		2026-04-01		Not Eligible
39		Y. J. Xu; C. N. Sutanto; X. J. Xia; D. W. K. Toh; A. X. Gan; Q. Y. Deng; L. H. Ling; C. M. Khoo; R. S. Y. Foo; J. E. Kim			2025	Consumption of plant sterols-enriched soy milk with a healthy dietary pattern diet lowers blood pressure in adults with metabolic syndrome: A randomized controlled trial			Excluded			Excluded by title and abstract					P.W. and F.Y.		2026-04-01		Not Eligible
40		C. Xhaard; Y. Ren; E. Clero; S. Maillard; P. Brindel; F. Rachedi; J. L. Boissin; J. Sebbag; L. Shan; F. Bost-Bezeaud; P. Petitdidier; V. Drozdovitch; F. Doyon; C. Rubino; F. de Vathaire			2014	Differentiated Thyroid Carcinoma Risk Factors in French Polynesia			Excluded			Excluded by title and abstract					P.W. and F.Y.		2026-04-01		Not Eligible
41		T. P. Wycherley; G. D. Brinkworth; M. Noakes; J. D. Buckley; P. M. Clifton			2008	Effect of caloric restriction with and without exercise training on oxidative stress and endothelial function in obese subjects with type 2 diabetes			Excluded			Excluded by title and abstract					P.W. and F.Y.		2026-04-01		Not Eligible
42		T. P. Wycherley; G. D. Brinkworth; M. Noakes; J. D. Buckley; P. M. Clifton			2008	Effect of caloric restriction with and without exercise training on oxidative stress and endothelial function in obese subjects with type 2 diabetes			Excluded			Duplicate Literature					P.W. and F.Y.		2026-04-01		Not Eligible
43		T. P. Wycherley; G. D. Brinkworth; M. Noakes; J. D. Buckley; P. M. Clifton			2008	Effect of caloric restriction with and without exercise training on oxidative stress and endothelial function in obese subjects with type 2 diabetes			Excluded			Duplicate Literature					P.W. and F.Y.		2026-04-01		Not Eligible
44		H. T. Wu; W. Chen; K. C. Cheng; C. H. Yeh; K. H. Shen; J. T. Cheng			2010	Indomethacin Activates Peroxisome Proliferator-activated Receptor γ to Improve Insulin Resistance in Cotton Pellet Granuloma Model			Excluded			Excluded by title and abstract					P.W. and F.Y.		2026-04-01		Not Eligible
45		M. Wroblewska; J. Juskiewicz; W. Wiczkowski			2011	Physiological properties of beetroot crisps applied in standard and dyslipidaemic diets of rats			Excluded			Excluded by title and abstract					P.W. and F.Y.		2026-04-01		Not Eligible
46		R. H. X. Wong; M. L. Garg; L. G. Wood; P. R. C. Howe			2014	Antihypertensive Potential of Combined Extracts of Olive Leaf, Green Coffee Bean and Beetroot: A Randomized, Double-Blind, Placebo-Controlled Crossover Trial			Excluded			NA					P.W. and F.Y.		2026-04-01		Eligible
47		K. B. Won; E. S. Shin; J. Kang; H. M. Yang; K. W. Park; K. R. Han; K. W. Moon; S. K. Oh; U. Kim; M. Y. Rhee; D. I. Kim; S. Y. Kim; S. Y. Lee; J. K. Han; B. K. Koo; H. S. Kim			2023	Body Mass Index and Major Adverse Events During Chronic Antiplatelet Monotherapy After Percutaneous Coronary Intervention With Drug-Eluting Stents - Results From the HOST-EXAM Trial			Excluded			Excluded by title and abstract					P.W. and F.Y.		2026-04-01		Not Eligible
48		J. P. Wölber			2025	Diet and inflammatory parameters-influence on periodontal and peri-implant parameters			Excluded			Excluded by title and abstract					P.W. and F.Y.		2026-04-01		Not Eligible
49		A. Wojdylo; P. Nowicka; K. Tkacz; I. P. Turkiewicz			2020	Sprouts vs. Microgreens as Novel Functional Foods: Variation of Nutritional and Phytochemical Profiles and Their In vitro Bioactive Properties			Excluded			Excluded by title and abstract					P.W. and F.Y.		2026-04-01		Not Eligible
50		B. Winters; Z. P. Mo; E. Brooks-Asplund; S. Y. Kim; A. Shoukas; D. C. Li; D. Nyhan; D. E. Berkowitz			2000	Reduction of obesity, as induced by leptin, reverses endothelial dysfunction in obese (Lepob) mice			Excluded			Excluded by title and abstract					P.W. and F.Y.		2026-04-01		Not Eligible
51		G. R. Willis; M. Udiawar; W. D. Evans; H. L. Blundell; P. E. James; D. A. Rees			2014	Detailed characterisation of circulatory nitric oxide and free radical indices-is there evidence for abnormal cardiovascular homeostasis in young women with polycystic ovary syndrome?			Excluded			Excluded by title and abstract					P.W. and F.Y.		2026-04-01		Not Eligible
52		P. Watcho; R. Stavniichuk; D. Ribnicky; I. Raskin; I. G. Obrosova			2010	High-Fat Diet-Induced Neuropathy of Prediabetes and Obesity: Effect of PMI-5011, an Ethanolic Extract of Artemisia dracunculus L			Excluded			Excluded by title and abstract					P.W. and F.Y.		2026-04-01		Not Eligible
53		Y. Q. Wang; W. M. Li; S. Chen; J. B. Zhang; X. T. Liu; J. Jiang; L. Chen; Z. Q. Tang; X. Y. Wan; X. Y. Lian; B. S. Liang; S. D. Xie; J. Ma; X. H. Guo; Y. H. Dong; L. J. Wu; J. Li; P. Koutrakisf			2024	PM2.5 constituents associated with childhood obesity and larger BMI growth trajectory: A 14-year longitudinal study			Excluded			Excluded by title and abstract					P.W. and F.Y.		2026-04-01		Not Eligible
54		T. Wang; Y. Q. Han; H. N. Li; Y. H. Fang; P. F. Liang; Y. W. Wang; X. Chen; X. H. Qiu; J. C. Gong; W. J. Li; T. Zhu			2022	Fine particulate matter and vasoactive 20-hydroxyeicosatetraenoic acid: Insights into the mechanisms of the prohypertensive effects of particulate air pollution			Excluded			Excluded by title and abstract					P.W. and F.Y.		2026-04-01		Not Eligible
55		M. Z. Wang; Y. Q. He; Y. N. Zhao; L. L. Zhang; J. Liu; S. Zheng; Y. N. Bai			2024	Exposure to PM2.5 and its five constituents is associated with the incidence of type 2 diabetes mellitus: a prospective cohort study in northwest China			Excluded			Excluded by title and abstract					P.W. and F.Y.		2026-04-01		Not Eligible
56		E. Q. Wang; H. L. Fung			2002	Effects of obesity on the pharmacodynamics of nitroglycerin in conscious rats			Excluded			Excluded by title and abstract					P.W. and F.Y.		2026-04-01		Not Eligible
57		C. H. Wang; M. Lundh; A. Fu; R. Kriszt; T. L. Huang; M. D. Lynes; L. O. Leiria; F. Shamsi; J. Darcy; B. P. Greenwood; N. R. Narain; V. Tolstikov; K. L. Smith; B. Emanuelli; Y. T. Chang; S. Hagen; N. N. Danial; M. A. Kiebish; Y. H. Tseng			2020	CRISPR-engineered human brown-like adipocytes prevent diet-induced obesity and ameliorate metabolic syndrome in mice			Excluded			Excluded by title and abstract					P.W. and F.Y.		2026-04-01		Not Eligible
58		R. Vrancheva; I. Ivanov; I. Badjakov; I. Dincheva; V. Georgiev; A. Pavlov			2021	INTRAPOPULATION VARIATION OF POLYPHENOLIC COMPOUNDS WITH ANTIOXIDANT POTENTIAL IN BULGARIAN BILBERRY (VACCINIUM MYRTILLUS L.)			Excluded			Excluded by title and abstract					P.W. and F.Y.		2026-04-01		Not Eligible
59		A. Vinet; P. Obert; D. Courteix; R. Chapier; B. Lesourd; J. Verney; F. Dutheil; G. Walther			2018	Different modalities of exercise improve macrovascular function but not microvascular function in metabolic syndrome: The RESOLVE randomized trial			Excluded			Excluded by title and abstract					P.W. and F.Y.		2026-04-01		Not Eligible
60		A. Vinet; C. Morrissey; A. Perez-Martin; A. Goncalves; C. Raverdy; D. Masson; S. Gayrard; M. Carrere; J. F. Landrier; M. J. Amiot			2021	Effect of vitamin D supplementation on microvascular reactivity in obese adolescents: A randomized controlled trial			Excluded			Excluded by title and abstract					P.W. and F.Y.		2026-04-01		Not Eligible
61		A. Vinet; C. Morrissey; A. Perez-Martin; A. Goncalves; C. Raverdy; D. Masson; S. Gayrard; M. Carrere; J. F. Landrier; M. J. Amiot			2021	Effect of vitamin D supplementation on microvascular reactivity in obese adolescents: A randomized controlled trial			Excluded			Duplicate Literature					P.W. and F.Y.		2026-04-01		Not Eligible
62		A. Vinet; C. Morrissey; A. Perez-Martin; A. Goncalves; C. Raverdy; D. Masson; S. Gayrard; M. Carrere; J. F. Landrier; M. J. Amiot			2021	Effect of vitamin D supplementation on microvascular reactivity in obese adolescents: A randomized controlled trial			Excluded			Duplicate Literature					P.W. and F.Y.		2026-04-01		Not Eligible
63		A. Vinet; L. Karpoff; G. Walther; A. Startun; P. Obert; L. Goret; M. Dauzat; A. Perez-Martin			2011	Vascular reactivity at rest and during exercise in middle-aged obese men: effects of short-term, low-intensity, exercise training			Excluded			Excluded by title and abstract					P.W. and F.Y.		2026-04-01		Not Eligible
64		M. P. Villela; V. L. Andrade; B. Eccard; A. A. Jordao; J. T. Sertório; J. E. Tanus-Santos; I. F. O. Silva; J. N. Silveira; V. C. Sandrim			2014	Homocysteine and nitrite levels are modulated by MTHFR 677C&gt;T polymorphism in obese women treated with simvastatin			Excluded			Excluded by title and abstract					P.W. and F.Y.		2026-04-01		Not Eligible
65		A. Villanueva-Lazo; S. Montserrat-de la Paz; E. Grao-Cruces; J. Pedroche; R. Toscano; F. Millan; M. C. Millan-Linares			2022	Antioxidant and Immunomodulatory Properties of Chia Protein Hydrolysates in Primary Human Monocyte-Macrophage Plasticity			Excluded			Excluded by title and abstract					P.W. and F.Y.		2026-04-01		Not Eligible
66		A. A. Vieira; M. Michels; D. Florentino; D. Z. Nascimento; G. T. Rezin; D. D. Leffa; J. J. Fortunato; F. Dal-Pizzol; T. Barichello; J. Quevedo; F. Petronilho			2015	Obesity Promotes Oxidative Stress and Exacerbates Sepsis-induced Brain Damage			Excluded			Excluded by title and abstract					P.W. and F.Y.		2026-04-01		Eligible
67		A. Viana; D. D. Dias; M. C. Nascimento; F. dos Santos; F. D. Lanza; M. C. Irigoyen; K. De Angelis			2020	Impact of Overweight in Mens with Family History of Hypertension: Early Heart Rate Variability and Oxidative Stress Disarrangements			Excluded			Excluded by title and abstract					P.W. and F.Y.		2026-04-01		Not Eligible
68		V. Verri; A. B. Cunha; L. E. B. Tessarolo; R. C. Carneiro; L. J. M. Romêo Filho			2004	Reduction of myocardial ischemia with simvastatin in addition to conventional treatment in patients with chronic coronary artery disease			Excluded			Excluded by title and abstract					P.W. and F.Y.		2026-04-01		Not Eligible
69		S. Verges; S. Chacaroun; A. Borowik; I. V. E. Y. Gonzalez; S. Doutreleau; B. Wuyam; E. Belaidi; R. Tamisier; J. L. Pépin; P. Flore			2020	Hypoxic training to improve exercise capacity in obesity: a randomized controlled trial			Excluded			Excluded by title and abstract					P.W. and F.Y.		2026-04-01		Not Eligible
70		E. Vercalsteren; D. Karampatsi; C. Buizza; G. Paul; J. O. Lundberg; T. Nystroem; V. Darsalia; C. Patrone			2025	Prevention of Metabolic Impairment by Dietary Nitrate in Overweight Male Mice Improves Stroke Outcome			Excluded			Excluded by title and abstract					P.W. and F.Y.		2026-04-01		Not Eligible
71		C. Veeramani; M. A. Alsaif; K. S. Al-Numair			2020	Biomimetic Green Synthesis and Characterization of Nanoparticles from Leave Extract ofLavatera creticaand Their Improving Glucose Bigotry			Excluded			Excluded by title and abstract					P.W. and F.Y.		2026-04-01		Not Eligible
72		T. Varzandi; M. A. Abdollahifar; S. A. H. Rohani; A. Piryaei; A. Zadeh-Vakili; S. Jeddi; A. Ghasemi			2018	Effect of long-term nitrite administration on browning of white adipose tissue in type 2 diabetic rats: A stereological study			Excluded			Excluded by title and abstract					P.W. and F.Y.		2026-04-01		Not Eligible
73		M. Varli; H. Guruz; S. Aras; A. Yalcin; T. Atli; M. Turgay			2012	Asymptomatic bacteriuria among the elderly living in the community: Prevalence, risk factors and characteristics			Excluded			Excluded by title and abstract					P.W. and F.Y.		2026-04-01		Not Eligible
74		H. V. van Keulen; A. D. Gomes; M. C. F. Toffolo; E. E. Oliveira; L. C. da Silva; Scpd Luquetti; A. P. Ferreira; A. S. de Aguiar			2015	Serum concentration of nitric oxide in women smokers and nonsmokers with overweight			Excluded			Excluded by title and abstract					P.W. and F.Y.		2026-04-01		Not Eligible
75		A. L. Valiña-Tóth; Z. S. Lai; S. L. Zhang; J. M. Flack			2012	Vitamin D and Parathyroid Hormone Relationships with Urinary Nitric Oxide Metabolites and Plasma Isoprostanes in African-Americans			Excluded			Excluded by title and abstract					P.W. and F.Y.		2026-04-01		Not Eligible
76		S. Uslu; E. Ozcelik; N. Kebapci; H. E. Temel; F. Demirci; B. Ergun; C. Demirustu			2016	Effects of serum uric acid levels on the arginase pathway in women with metabolic syndrome			Excluded			Excluded by title and abstract					P.W. and F.Y.		2026-04-01		Not Eligible
77		H. Ullah; E. Sommella; C. Santarcangelo; D. D'Avino; A. Rossi; M. Dacrema; A. Di Minno; G. Di Matteo; L. Mannina; P. Campiglia; P. Magni; M. Daglia			2022	Hydroethanolic Extract of Prunus domestica L.: Metabolite Profiling and In Vitro Modulation of Molecular Mechanisms Associated to Cardiometabolic Diseases			Excluded			Excluded by title and abstract					P.W. and F.Y.		2026-04-01		Not Eligible
78		J. E. Udelson; G. D. Lewis; S. J. Shah; M. R. Zile; M. M. Redfield; J. Burnett; J. Parker; J. P. Seferovic; P. Wilson; R. S. Mittleman; A. T. Profy; M. A. Konstam			2020	Effect of Praliciguat on Peak Rate of Oxygen Consumption in Patients With Heart Failure With Preserved Ejection Fraction The CAPACITY HFpEF Randomized Clinical Trial			Excluded			Excluded by title and abstract					P.W. and F.Y.		2026-04-01		Not Eligible
79		S. Túri; A. Friedman; C. Bereczki; F. Papp; J. Kovàcs; E. Karg; I. Németh			2003	Oxidative stress in juvenile essential hypertension			Excluded			Excluded by title and abstract					P.W. and F.Y.		2026-04-01		Not Eligible
80		K. Tsuda; I. Nishio			2004	Leptin and nitric oxide production in normotensive and hypertensive men			Excluded			Excluded by title and abstract					P.W. and F.Y.		2026-04-01		Not Eligible
81		J. Trujillo; V. Ramírez; J. Pérez; I. Torre-Villalvazo; N. Torres; A. R. Tovar; R. M. Muñoz; N. Uribe; G. Gamba; N. A. Bobadilla			2005	Renal protection by a soy diet in obese Zucker rats is associated with restoration of nitric oxide generation			Excluded			Excluded by title and abstract					P.W. and F.Y.		2026-04-01		Not Eligible
82		M. L. Tripp; C. J. Dahlberg; S. Eliason; J. J. Lamb; J. J. Ou; W. Gao; J. Bhandari; D. Graham; E. Dudleenamjil; J. G. Babish			2019	A Low-Glycemic, Mediterranean Diet and Lifestyle Modification Program with Targeted Nutraceuticals Reduces Body Weight, Improves Cardiometabolic Variables and Longevity Biomarkers in Overweight Subjects: A 13-Week Observational Trial			Excluded			Excluded by title and abstract					P.W. and F.Y.		2026-04-01		Not Eligible
83		L. T. Toscano; A. S. Silva; L. T. Toscano; R. L. Tavares; A. C. T. Biasoto; A. C. de Camargo; C. S. O. da Silva; M. D. R. Gonçalves; F. Shahidi			2017	Phenolics from purple grape juice increase serum antioxidant status and improve lipid profile and blood pressure in healthy adults under intense physical training			Excluded			Excluded by title and abstract					P.W. and F.Y.		2026-04-01		Not Eligible
84		S. H. Torres; J. B. De Sanctis; M. D. Briceño; N. Hernández; H. J. Finol			2004	Inflammation and nitric oxide production in skeletal muscle of type 2 diabetic patients			Excluded			Excluded by title and abstract					P.W. and F.Y.		2026-04-01		Not Eligible
85		F. Toldrá; M. Reig			2011	Innovations for healthier processed meats			Excluded			Excluded by title and abstract					P.W. and F.Y.		2026-04-01		Not Eligible
86		K. Thongkhao-On; D. Wirtshafter; S. A. Shippy			2008	Feeding specific glutamate surge in the rat lateral hypothalamus revealed by low-flow push-pull perfusion			Excluded			Excluded by title and abstract					P.W. and F.Y.		2026-04-01		Not Eligible
87		K. F. M. Teunissen-Beekman; J. Dopheide; J. M. Geleijnse; S. J. L. Bakker; E. J. Brink; P. W. De Leeuw; J. Serroyen; M. A. Van Baak			2014	Differential effects of proteins and carbohydrates on postprandial blood pressure-related responses			Excluded			Excluded by title and abstract					P.W. and F.Y.		2026-04-01		Not Eligible
88		K. F. M. Teunissen-Beekman; J. Dopheide; J. M. Geleijnse; S. J. L. Bakker; E. J. Brink; P. W. de Leeuw; J. Serroyen; M. A. van Baak			2014	Differential effects of proteins and carbohydrates on postprandial blood pressure-related responses			Excluded			Duplicate Literature					P.W. and F.Y.		2026-04-01		Not Eligible
89		S. Terzo; P. Calvi; D. Nuzzo; P. Picone; M. Allegra; F. Mule; A. Amato			2023	Long-Term Ingestion of Sicilian Black Bee Chestnut Honey and/or D-Limonene Counteracts Brain Damage Induced by High Fat-Diet in Obese Mice			Excluded			Excluded by title and abstract					P.W. and F.Y.		2026-04-01		Not Eligible
90		K. R. C. Teixeira; C. P. dos Santos; L. A. de Medeiros; J. A. Mendes; T. M. Cunha; K. De Angelis; N. Penha-Silva; E. P. de Oliveira; C. A. Crispim			2019	Night workers have lower levels of antioxidant defenses and higher levels of oxidative stress damage when compared to day workers			Excluded			Excluded by title and abstract					P.W. and F.Y.		2026-04-01		Not Eligible
91		T. Tatsuta; H. Sato; Y. Fujiyoshi; H. Abe; A. Shiwaku; J. Shiota; C. Sato; M. Ominami; Y. Hata; H. Fukuda; R. Ogawa; J. Nakamura; Y. Ikebuchi; H. Yokomichi; S. Fukuda; H. Inoue			2022	Subtype of Achalasia and Integrated Relaxation Pressure Measured Using the Starlet High-resolution Manometry System: A Multicenter Study in Japan			Excluded			Excluded by title and abstract					P.W. and F.Y.		2026-04-01		Eligible
92		E. Tath; M. Yildiz; E. Gül; A. Birsin; E. Karahasanoglu; F. Özçelik; G. Özbay			2005	Effect of obesity on coronary collateral vessel development in patients with coronary artery disease			Excluded			Excluded by title and abstract					P.W. and F.Y.		2026-04-01		Not Eligible
93		P. Tarzia; G. A. Lanza; A. Sestito; A. Villano; G. Russo; S. Figliozzi; P. Lamendola; A. De Vita; F. Crea			2017	Long-term effects of bariatric surgery on peripheral endothelial function and coronary microvascular function			Excluded			Excluded by title and abstract					P.W. and F.Y.		2026-04-01		Not Eligible
94		S. Tanrikulu-Küçük; H. Koçak; Y. Öner-Iyidogan; M. Seyithanoglu; E. Topparmak; T. Kayan-Tapan			2015	Serum fetuin-A and arginase-1 in human obesity model: Is there any interaction between inflammatory status and arginine metabolism?			Excluded			Excluded by title and abstract					P.W. and F.Y.		2026-04-01		Not Eligible
95		D. H. Tang; S. Bai; X. L. Li; M. Yao; Y. J. Gong; Y. J. Hou; J. Li; D. S. Yang			2019	Improvement of microvascular endothelial dysfunction induced by exercise and diet is associated with microRNA-126 in obese adolescents			Excluded			Excluded by title and abstract					P.W. and F.Y.		2026-04-01		Not Eligible
96		M. Tamraz; R. Al Tartir; S. El Meski; S. Temraz			2026	Prostate Cancer in the MENA Region: Attributable Burden of Behavioral and Environmental Exposures			Excluded			Excluded by title and abstract					P.W. and F.Y.		2026-04-01		Not Eligible
97		J. Takaya; A. Iharada; H. Okihana; K. Kaneko			2011	Upregulation of Hepatic 11β-Hydroxysteroid Dehydrogenase-1 Expression in Calcium-Deficient Rats			Excluded			Excluded by title and abstract					P.W. and F.Y.		2026-04-01		Not Eligible
98		J. D. Symons; S. L. McMillin; C. Riehle; J. Tanner; M. Palionyte; E. Hillas; D. Jones; R. C. Cooksey; M. J. Birnbaum; D. A. McClain; Q. J. Zhang; D. Gale; L. J. Wilson; E. D. Abel			2009	Contribution of Insulin and Akt1 Signaling to Endothelial Nitric Oxide Synthase in the Regulation of Endothelial Function and Blood Pressure			Excluded			Excluded by title and abstract					P.W. and F.Y.		2026-04-01		Not Eligible
99		P. Sutton; D. Wallinga; J. Perron; M. Gottlieb; L. Sayre; T. Woodruff			2011	Reproductive Health And The Industrialized Food System: A Point Of Intervention For Health Policy			Excluded			Excluded by title and abstract					P.W. and F.Y.		2026-04-01		Not Eligible
100		I. S. Surono; A. Simatupang; P. D. Kusumo; P. Waspodo; S. Verbruggen; J. Verhoeven; K. Venema			2022	Effect of Different Functional Food Supplements on the Gut Microbiota of Prediabetic Indonesian Individuals during Weight Loss			Excluded			Excluded by title and abstract					P.W. and F.Y.		2026-04-01		Not Eligible
101		K. D. Sung; E. J. Pekas; S. D. Scott; W. M. Son; S. Y. Park			2019	The effects of a 12-week jump rope exercise program on abdominal adiposity, vasoactive substances, inflammation, and vascular function in adolescent girls with prehypertension			Excluded			Excluded by title and abstract					P.W. and F.Y.		2026-04-01		Not Eligible
102		Y. Sun; X. Li; T. Benmarhnia; J. C. Chen; C. Avila; D. A. Sacks; V. Chiu; J. Slezak; J. Molitor; D. Getahun; J. Wu			2022	Exposure to air pollutant mixture and gestational diabetes mellitus in Southern California: Results from electronic health record data of a large pregnancy cohort			Excluded			Excluded by title and abstract					P.W. and F.Y.		2026-04-01		Not Eligible
103		S. Suh; M. Baron; Z. Bice; J. Lincoln; T. Kindel			2025	Improvement in diastolic dysfunction after bariatric and metabolic surgery is associated with enhanced nitric oxide activity			Excluded			Excluded by title and abstract					P.W. and F.Y.		2026-04-01		Not Eligible
104		J. A. Suárez-Cuenca; G. A. Domínguez-Pérez; R. E. Hernández-Muñóz; A. Hernández-Patricio; E. Vera-Gómez; J. A. Gutiérrez-Buendfa; M. Salamanca-García; J. Montoya-Ramírez; O. F. Gaytán-Fuentes; C. Aranda-Rodríguez; A. R. Rojas-Noverón; S. García; P. Mondragón-Terán			2023	Nonalcoholic Fatty Liver Disease Severity Is Related to Plasma Pro-Oxidative Biomarkers Rather Than Liver Tissue-Measured Nitrogen Metabolism Biomarkers in Population with Obesity and Metabolic Syndrome			Excluded			Excluded by title and abstract					P.W. and F.Y.		2026-04-01		Not Eligible
105		H. Strosnider; C. Kennedy; M. Monti; F. Y. Yip			2017	Rural and Urban Differences in Air Quality, 2008-2012, and Community Drinking Water Quality, 2010-2015-United States			Excluded			Excluded by title and abstract					P.W. and F.Y.		2026-04-01		Not Eligible
106		E. R. Stevenson; J. P. O'Brien; A. M. Manuel; C. E. Uvalle; G. J. Buchan; S. J. Mullett; K. Lockwood; T. Suber; B. A. Freeman; S. L. Gelhaus			2025	Nitroalkene inhibition of pro-inflammatory macrophage effector function via modulation of signaling metabolite levels			Excluded			Excluded by title and abstract					P.W. and F.Y.		2026-04-01		Not Eligible
107		J. Stanimirovic; M. Obradovic; A. Jovanovic; E. Sudar-Milovanovic; S. Zafirovic; S. J. Pitt; A. J. Stewart; E. R. Isenovic			2016	A high fat diet induces sex-specific differences in hepatic lipid metabolism and nitrite/nitrate in rats			Excluded			Excluded by title and abstract					P.W. and F.Y.		2026-04-01		Not Eligible
108		P. St-Pierre; L. Bouffard; M. E. Papirakis; P. Maheux			2006	Increased extravasation of macromolecules in skeletal muscles of the Zucker rat model			Excluded			Excluded by title and abstract					P.W. and F.Y.		2026-04-01		Not Eligible
109		J. C. Sprouse; C. Sampath; P. R. Gangula			2020	Supplementation of 17β-Estradiol Normalizes Rapid Gastric Emptying by Restoring Impaired Nrf2 and nNOS Function in Obesity-Induced Diabetic Ovariectomized Mice			Excluded			Excluded by title and abstract					P.W. and F.Y.		2026-04-01		Not Eligible
110		J. Sprouse; C. Sampath; P. R. Gangula			2020	Role of sex hormones and their receptors on gastric Nrf2 and neuronal nitric oxide synthase function in an experimental hyperglycemia model			Excluded			Excluded by title and abstract					P.W. and F.Y.		2026-04-01		Not Eligible
111		A. P. Sowton; L. M. W. Holzner; F. N. Krause; R. Baxter; G. Mocciaro; D. K. Krzyzanska; M. Minnion; K. A. O'Brien; M. C. Harrop; P. M. Darwin; B. D. Thackray; M. Vacca; M. Feelisch; J. L. Griffin; A. J. Murray			2025	Chronic inorganic nitrate supplementation does not improve metabolic health and worsens disease progression in mice with diet-induced obesity			Excluded			Excluded by title and abstract					P.W. and F.Y.		2026-04-01		Not Eligible
112		D. C. Souza-Costa; V. A. Belo; P. S. Silva; I. F. Metzger; C. M. Lanna; M. A. Machado; J. E. Tanus-Santos			2011	eNOS haplotype associated with hypertension in obese children and adolescents			Excluded			Excluded by title and abstract					P.W. and F.Y.		2026-04-01		Not Eligible
113		I. Sousa-Lima; A. B. Fernandes; R. S. Patarrao; Y. B. Kim; M. P. Macedo			2020	S-Nitrosoglutathione Reverts Dietary Sucrose-Induced Insulin Resistance			Excluded			Excluded by title and abstract					P.W. and F.Y.		2026-04-01		Not Eligible
114		T. Song; L. Y. Lv; J. Xu; Z. Y. Tian; W. Y. Cui; Q. S. Wang; G. Qu; X. M. Shi			2011	Diet-induced obesity suppresses sevoflurane preconditioning against myocardial ischemia-reperfusion injury: role of AMP-activated protein kinase pathway			Excluded			Excluded by title and abstract					P.W. and F.Y.		2026-04-01		Not Eligible
115		W. M. Son; K. D. Sung; L. P. Bharath; K. J. Choi; S. Y. Park			2017	Combined exercise training reduces blood pressure, arterial stiffness, and insulin resistance in obese prehypertensive adolescent girls			Excluded			Excluded by title and abstract					P.W. and F.Y.		2026-04-01		Not Eligible
116		W. M. Son; K. D. Sung; L. P. Bharath; K. J. Choi; S. Y. Park			2017	Combined exercise training reduces blood pressure, arterial stiffness, and insulin resistance in obese prehypertensive adolescent girls			Excluded			Duplicate Literature					P.W. and F.Y.		2026-04-01		Not Eligible
117		M. U. Sohail; L. Hedin; M. Al-Asmakh			2021	Dysbiosis of the Salivary Microbiome is Associated with Hypertension and Correlated with Metabolic Syndrome Biomarkers			Excluded			Excluded by title and abstract					P.W. and F.Y.		2026-04-01		Not Eligible
118		S. J. C. Soerensen; M. E. Montez-Rath; I. A. Cheng; S. L. Gomez; D. L. Oh; C. Jackson; J. H. Li; D. Rehkopf; G. M. Chertow; M. E. Langston; C. Ganesan; A. C. Pao; B. I. Chung; J. T. Leppert			2023	Groundwater constituents and the incidence of kidney cancer			Excluded			Excluded by title and abstract					P.W. and F.Y.		2026-04-01		Not Eligible
119		S. Söderberg; D. Colquhoun; A. Keech; J. Yallop; E. H. Barnes; C. Pollicino; J. Simes; A. M. Tonkin; P. Nestel			2009	Leptin, but not adiponectin, is a predictor of recurrent cardiovascular events in men: Results from the LIPID study			Excluded			Excluded by title and abstract					P.W. and F.Y.		2026-04-01		Not Eligible
120		J. A. Smith; R. N. Soares; N. J. McMillan; T. J. Jurrissen; L. A. Martinez-Lemus; J. Padilla; C. Manrique-Acevedo			2022	Young Women Are Protected Against Vascular Insulin Resistance Induced by Adoption of an Obesogenic Lifestyle			Excluded			Excluded by title and abstract					P.W. and F.Y.		2026-04-01		Not Eligible
121		E. T. H. C. Smeets; R. P. Mensink; J. P. D. Kleinloog; P. J. Joris			2022	Acute Effects of Inorganic Nitrate Intake on Brachial and Femoral Flow-Mediated Vasodilation, and on Carotid Artery Reactivity Responses: Results of a Randomized, Double-Blinded, Placebo-Controlled Cross-Over Study in Abdominally Obese Men			Excluded			NA					P.W. and F.Y.		2026-04-01		Eligible
122		E. T. H. C. Smeets; R. P. Mensink; J. Hoeks; J. V. V. Den Bosch; R. J. J. Hageman; P. J. Joris			2020	Effects of beetroot powder with or without l-arginine on postprandial vascular endothelial function: Results of a randomized controlled trial with abdominally obese men			Excluded			NA					P.W. and F.Y.		2026-04-01		Eligible
123		E. T. H. C. Smeets; R. P. Mensink; J. Hoeks; J. V. V. Den Bosch; R. J. J. Hageman; P. J. Joris			2020	Effects of beetroot powder with or without l-arginine on postprandial vascular endothelial function: Results of a randomized controlled trial with abdominally obese men			Excluded			Duplicate Literature					P.W. and F.Y.		2026-04-01		Not Eligible
124		Ethc Smeets; R. P. Mensink; J. P. D. Kleinloog; P. J. Joris			2022	Acute Effects of Inorganic Nitrate Intake on Brachial and Femoral Flow-Mediated Vasodilation, and on Carotid Artery Reactivity Responses: Results of a Randomized, Double-Blinded, Placebo-Controlled Cross-Over Study in Abdominally Obese Men			Excluded			Excluded by title and abstract					P.W. and F.Y.		2026-04-01		Not Eligible
125		Ethc Smeets; R. P. Mensink; J. Hoeks; J. de Vogel-Van den Bosch; R. J. J. Hageman; P. J. Joris			2020	Effects of Beetroot Powder with or without L-Arginine on Postprandial Vascular Endothelial Function: Results of a Randomized Controlled Trial with Abdominally Obese Men			Excluded			Excluded by title and abstract					P.W. and F.Y.		2026-04-01		Not Eligible
126		M. Skrypnyk; K. Neporada; T. Petrushanko; I. Skrypnyk; R. Skrypnyk; M. Skikevych; M. Spivak			2025	Systemic administration of cerium oxide nanoparticles reduces oxidative stress in young patients with generalized gingivitis and obesity			Excluded			Excluded by title and abstract					P.W. and F.Y.		2026-04-01		Not Eligible
127		V. K. Singh; P. Dwivedi; B. R. Chaudhary; R. Singh			2015	Immunomodulatory Effect of Gymnema sylvestre (R.Br.) Leaf Extract: An In Vitro Study in Rat Model			Excluded			Excluded by title and abstract					P.W. and F.Y.		2026-04-01		Not Eligible
128		S. K. Singh; P. Yadav; D. Patel; S. S. Tanwar; A. Sherawat; A. Khurana; J. S. Bhatti; U. Navik			2024	Betaine ameliorates doxorubicin-induced cardiomyopathy by inhibiting oxidative stress, inflammation, and fibrosis through the modulation of AMPK/Nrf2/TGF-β expression			Excluded			Excluded by title and abstract					P.W. and F.Y.		2026-04-01		Not Eligible
129		D. P. Singh; J. Poonam; R. Mehta; V. Bijalwan; S. Gupta; M. Bishnoi; S. Das			2025	Capsaicin supplementation modulates the nutrigenomic signature essential for energy metabolism in adipose tissue and liver of bisphenol-A exposed mice			Excluded			Excluded by title and abstract					P.W. and F.Y.		2026-04-01		Not Eligible
130		S. Singamsetty; Y. Watanabe; L. P. Guo; C. Corey; Y. N. Wang; J. Tejero; B. J. McVerry; M. T. Gladwin; S. Shiva; C. P. O'Donnell			2015	Inorganic nitrite improves components of the metabolic syndrome independent of weight change in a murine model of obesity and insulin resistance			Excluded			Excluded by title and abstract					P.W. and F.Y.		2026-04-01		Not Eligible
131		M. Sim; L. C. Blekkenhorst; N. P. Bondonno; S. Radavelli-Bagatini; P. Peeling; C. P. Bondonno; D. J. Magliano; J. E. Shaw; R. Woodman; K. Murray; J. R. Lewis; R. M. Daly; J. M. Hodgson			2021	Dietary Nitrate Intake Is Positively Associated with Muscle Function in Men and Women Independent of Physical Activity Levels			Excluded			Excluded by title and abstract					P.W. and F.Y.		2026-04-01		Not Eligible
132		S. A. N. Silvera; S. T. Mayne; H. A. Risch; M. D. Gammon; T. Vaughan; W. H. Chow; J. A. Dubin; R. Dubrow; J. Schoenberg; J. L. Stanford; A. B. West; H. Rotterdam; W. J. Blot			2011	Principal Component Analysis of Dietary and Lifestyle Patterns in Relation to Risk of Subtypes of Esophageal and Gastric Cancer			Excluded			Excluded by title and abstract					P.W. and F.Y.		2026-04-01		Not Eligible
133		C. A. D. Silva; J. P. Ribeiro; J. C. A. U. Canto; R. E. D. Silva; G. B. Silva Junior; E. Botura; M. A. R. Malschitzky			2012	High-intensity aerobic training improves endothelium-dependent vasodilation in patients with metabolic syndrome and type 2 diabetes mellitus			Excluded			Excluded by title and abstract					P.W. and F.Y.		2026-04-01		Not Eligible
134		E. L. Sigurdsson; J. S. Jónsson; G. Thorgeirsson			2002	Medical treatment and secondary prevention of coronary heart disease in general practice in Iceland			Excluded			Excluded by title and abstract					P.W. and F.Y.		2026-04-01		Not Eligible
135		M. Siervo; C. Oggioni; J. C. Mathers; C. Celis-Morales; A. W. Ashor; D. G. Jakovljevic; M. Trenell; D. Houghton; M. Trenell; A. Ruddock; M. Ranchordas; M. Klonizakis; E. A. Williams			2016	Dietary nitrate does not affect physical activity or outcomes in healthy older adults in a randomized, cross-over trial			Excluded			Excluded by title and abstract					P.W. and F.Y.		2026-04-01		Not Eligible
136		M. Siervo; C. Oggioni; J. C. Mathers; C. Celis-Morales; A. W. Ashor; D. G. Jakovljevic; M. Trenell; D. Houghton; A. Ruddock; M. Ranchordas; M. Klonizakis; E. A. Williams			2016	Dietary nitrate does not affect physical activity or outcomes in healthy older adults in a randomized, cross-over trial			Excluded			Excluded by title and abstract					P.W. and F.Y.		2026-04-01		Not Eligible
137		M. Siervo; C. Oggioni; D. G. Jakovljevic; M. Trenell; J. C. Mathers; D. Houghton; C. Celis-Morales; A. W. Ashor; A. Ruddock; M. Ranchordas; M. Klonizakis; E. A. Williams			2016	Dietary nitrate does not affect physical activity or outcomes in healthy older adults in a randomized, cross-over trial			Excluded			Excluded by title and abstract					P.W. and F.Y.		2026-04-01		Not Eligible
138		M. Siervo; J. Lara; A. Jajja; A. Sutyarjoko; A. W. Ashor; K. Brandt; O. Qadir; J. C. Mathers; N. Benjamin; P. G. Winyard; C. Anning; A. Shore; M. Gilchrist			2015	Ageing modifies the effects of beetroot juice supplementation on 24-hour blood pressure variability: An individual participant meta-analysis			Excluded			Excluded by title and abstract					P.W. and F.Y.		2026-04-01		Not Eligible
139		M. Siervo; A. M. Hussin; P. Calella; A. Ashor; O. M. Shannon; I. Mendes; B. C. M. Stephan; D. C. Zheng; T. Hill; J. C. Mathers			2024	Associations between Aging and Vitamin D Status with Whole-Body Nitric Oxide Production and Markers of Endothelial Function			Excluded			Excluded by title and abstract					P.W. and F.Y.		2026-04-01		Not Eligible
140		M. Siervo; L. Capuano; A. Colantuoni			2010	Physiology and in vivo measurements of nitric oxide in man			Excluded			Excluded by title and abstract					P.W. and F.Y.		2026-04-01		Not Eligible
141		M. Siervo; A. Babateen; M. Alharbi; B. Stephan; O. Shannon			2022	Dietary nitrate and brain health. Too much ado about nothing or a solution for dementia prevention?			Excluded			Excluded by title and abstract					P.W. and F.Y.		2026-04-01		Not Eligible
142		M. Shokri; S. Jeddi; H. Faridnouri; V. Khorasani; K. Kashfi; A. Ghasemi			2021	Effect of Nitrate on Gene and Protein Expression of NOS Enzymes Synthase Enzymes in Insulin-Sensitive Tissues of Type 2 Diabetic Male Rats			Excluded			Excluded by title and abstract					P.W. and F.Y.		2026-04-01		Not Eligible
143		Z. W. Shi; Z. Q. Lei; W. M. Zhu; L. Yong; Q. Wang; S. Wei			2026	Endogenous formation of N-nitrosodimethylamine (NDMA) from dietary nitrite and nitrate intake and its association with cancer risk			Excluded			Excluded by title and abstract					P.W. and F.Y.		2026-04-01		Not Eligible
144		K. P. Shen; H. L. Lin; W. T. Chang; L. M. An; I. J. Chen; B. N. Wu			2011	Suppression of inflammatory response and endothelial nitric oxide synthase downregulation in hyperlipidaemic C57BL/6J mice by eugenosedin-A			Excluded			Excluded by title and abstract					P.W. and F.Y.		2026-04-01		Not Eligible
145		N. M. Shawky; C. N. Patil; C. Dalmasso; R. O. Maranon; D. G. Romero; H. Drummond; J. F. Reckelhoff			2020	Pregnancy Protects Hyperandrogenemic Female Rats From Postmenopausal Hypertension			Excluded			Excluded by title and abstract					P.W. and F.Y.		2026-04-01		Not Eligible
146		A. Sethi; H. S. Parmar; A. Kumar			2011	The Effect of Aspirin on Atherogenic Diet-Induced Diabetes Mellitus			Excluded			Excluded by title and abstract					P.W. and F.Y.		2026-04-01		Not Eligible
147		S. H. Seo; I. S. Jeong; E. J. Lee			2021	Impact of Obesity on Urinary Tract Infections in Korean Adults: Secondary Data Analysis Using Community-Based Cohort Study			Excluded			Excluded by title and abstract					P.W. and F.Y.		2026-04-01		Not Eligible
148		C. Seliger; C. R. Meier; C. Becker; S. S. Jick; M. Proescholdt; U. Bogdahn; P. Hau; M. F. Leitzmann			2017	Metabolic syndrome in relation to risk of meningioma			Excluded			Excluded by title and abstract					P.W. and F.Y.		2026-04-01		Not Eligible
149		P. O. Schwille; A. Schmiedl; M. Manoharan; J. Wipplinger			2011	IDIOPATHIC RECURRENT CALCIUM UROLITHIASIS (IRCU): PATHOPHYSIOLOGY EVALUATED IN LIGHT OF OXIDATIVE METABOLISM, WITHOUT AND WITH VARIATION OF SEVERAL BIOMARKERS IN FASTING URINE AND PLASMA - A COMPARISON OF STONE-FREE AND -BEARING MALE PATIENTS, EMPHASIZING MINERAL, ACID-BASE, BLOOD PRESSURE AND PROTEIN STATUS			Excluded			Excluded by title and abstract					P.W. and F.Y.		2026-04-01		Not Eligible
150		D. Schuler; R. Sansone; C. Heiss; M. Kelm			2013	Is there a Role for Antioxidants in the Treatment of Stable Angina?			Excluded			Excluded by title and abstract					P.W. and F.Y.		2026-04-01		Not Eligible
151		F. J. Schopfer; M. P. Cole; A. L. Groeger; C. S. Chen; N. K. H. Khoo; S. R. Woodcock; F. Golin-Bisello; U. N. Motanya; Y. Li; J. F. Zhang; M. T. Garcia-Barrio; T. K. Rudolph; V. Rudolph; G. Bonacci; P. R. S. Baker; H. E. Xu; C. I. Batthyany; Y. E. Chen; T. M. Hallis; B. A. Freeman			2010	Covalent Peroxisome Proliferator-activated Receptor γ Adduction by Nitro-fatty Acids SELECTIVE LIGAND ACTIVITY AND ANTI-DIABETIC SIGNALING ACTIONS			Excluded			Excluded by title and abstract					P.W. and F.Y.		2026-04-01		Not Eligible
152		J. Schell; R. H. Scofield; J. R. Barrett; B. T. Kurien; N. Betts; T. J. Lyons; Y. D. Zhao; A. Basu			2017	Strawberries Improve Pain and Inflammation in Obese Adults with Radiographic Evidence of Knee Osteoarthritis			Excluded			Excluded by title and abstract					P.W. and F.Y.		2026-04-01		Not Eligible
153		J. Schell; R. Hal Scofield; J. R. Barrett; B. T. Kurien; N. Betts; T. J. Lyons; Y. D. Zhao; A. Basu			2017	Strawberries improve pain and inflammation in obese adults with radiographic evidence of knee osteoarthritis			Excluded			Excluded by title and abstract					P.W. and F.Y.		2026-04-01		Not Eligible
154		B. M. Scavuzzi; A. N. C. Simao; T. M. V. Iriyoda; M. A. B. Lozovoy; N. P. Stadtlober; L. F. D. Santos; T. Flauzino; F. A. de Medeiros; M. C. de Sá; L. Consentin; E. M. V. Reiche; M. Maes; I. Dichi			2018	Increased lipid and protein oxidation and lowered anti-oxidant defenses in systemic lupus erythematosus are associated with severity of illness, autoimmunity, increased adhesion molecules, and Th1 and Th17 immune shift			Excluded			Excluded by title and abstract					P.W. and F.Y.		2026-04-01		Not Eligible
155		A. Sayyar; M. Oladi; M. Hosseini; S. Nakhaee; Z. Ataie; K. Farrokhfall			2022	Effect of red beetroot juice on oxidative status and islet insulin release in adult male rats			Excluded			Excluded by title and abstract					P.W. and F.Y.		2026-04-01		Not Eligible
156		J. J. Sauvain; J. L. Edmé; P. Wild; G. Suarez; Ompa Bezerra; A. Talvani; E. Algranti; A. P. S. Carneiro; N. Chérot-Kornobis; A. Sobaszek; S. Hulo			2020	Does exposure to inflammatory particles modify the pattern of anion in exhaled breath condensate?			Excluded			Excluded by title and abstract					P.W. and F.Y.		2026-04-01		Not Eligible
157		A. Satija; F. C. Taylor; S. Khurana; V. Tripathy; N. Khandpur; L. Bowen; D. Prabhakaran; S. Kinra; K. S. Reddy; S. Ebrahim			2012	Differences in consumption of food items between obese and normal-weight people in India			Excluded			Excluded by title and abstract					P.W. and F.Y.		2026-04-01		Not Eligible
158		M. B. Sasongko; T. Y. Wong; A. J. Jenkins; T. T. Nguyen; J. E. Shaw; J. J. Wang			2015	Circulating markers of inflammation and endothelial function, and their relationship to diabetic retinopathy			Excluded			Excluded by title and abstract					P.W. and F.Y.		2026-04-01		Not Eligible
159		S. Sarfaraz; R. Ikram; R. Munawwar; M. Osama; S. Gul; M. Sufian			2021	Rising trend of Nutraceuticals: Evaluation of lyophilized beetroot powder at different doses for its hypolipidemic effects			Excluded			Excluded by title and abstract					P.W. and F.Y.		2026-04-01		Eligible
160		R. M. Saraiva; K. M. Minhas; M. Zheng; E. Pitz; A. Treuer; D. Gonzalez; K. H. Schuleri; K. M. Vandegaer; L. A. Barouch; J. M. Hare			2007	Reduced neuronal nitric oxide synthase expression contributes to cardiac oxidative stress and nitroso-redox imbalance in ob/ob mice			Excluded			Excluded by title and abstract					P.W. and F.Y.		2026-04-01		Not Eligible
161		G. Saracoglu; H. Bas; D. Pandir			2019	Furan-induced cardiotoxicity in diabetic rats and protective role of lycopene			Excluded			Excluded by title and abstract					P.W. and F.Y.		2026-04-01		Not Eligible
162		C. T. Sangaleti; K. Y. Katayama; K. De Angelis; T. Lemos de Moraes; A. A. Araújo; H. F. Lopes; C. Camacho; L. A. Bortolotto; L. C. Michelini; M. C. Irigoyen; P. S. Olofsson; D. P. Barnaby; K. J. Tracey; V. A. Pavlov; F. M. Consolim Colombo			2021	The Cholinergic Drug Galantamine Alleviates Oxidative Stress Alongside Anti-inflammatory and Cardio-Metabolic Effects in Subjects With the Metabolic Syndrome in a Randomized Trial			Excluded			Excluded by title and abstract					P.W. and F.Y.		2026-04-01		Not Eligible
163		C. T. Sangaleti; K. Y. Katayama; K. De Angelis; T. L. de Moraes; A. A. Araújo; H. F. Lopes; C. Camacho; L. A. Bortolotto; L. C. Michelini; M. C. Irigoyen; P. S. Olofsson; D. P. Barnaby; K. J. Tracey; V. A. Pavlov; F. M. C. Colombo			2021	The Cholinergic Drug Galantamine Alleviates Oxidative Stress Alongside Anti-inflammatory and Cardio-Metabolic Effects in Subjects With the Metabolic Syndrome in a Randomized Trial			Excluded			Excluded by title and abstract					P.W. and F.Y.		2026-04-01		Not Eligible
164		J. M. Sanches-Lopes; A. Cássia-Barros; S. O. Conde-Tella; E. B. Coelho; R. Kemp; R. Lacchini; M. Feelisch; W. Salgado, Jr.; J. E. Tanus-Santos			2024	Bariatric surgery blunts nitrate-mediated improvements in cardiovascular function of overweight women by interfering with gastric S-nitrosothiol formation			Excluded			Excluded by title and abstract					P.W. and F.Y.		2026-04-01		Not Eligible
165		J. M. Sanches-Lopes; A. Cássia-Barros; S. O. Conde-Tella; E. B. Coelho; R. Kemp; R. Lacchini; M. Feelisch; W. Salgado Júnior; J. E. Tanus-Santos			2024	Bariatric surgery blunts nitrate-mediated improvements in cardiovascular function of overweight women by interfering with gastric S-nitrosothiol formation			Excluded			Excluded by title and abstract					P.W. and F.Y.		2026-04-01		Not Eligible
166		C. Sampath; S. Srinivasan; M. L. Freeman; P. R. Gangula			2020	Inhibition of GSK-3β restores delayed gastric emptying in obesity-induced diabetic female mice			Excluded			Excluded by title and abstract					P.W. and F.Y.		2026-04-01		Not Eligible
167		Z. K. Salman; R. Refaat; E. Selima; A. El Sarha; M. A. Ismail			2013	The combined effect of metformin and L-cysteine on inflammation, oxidative stress and insulin resistance in streptozotocin-induced type 2 diabetes in rats			Excluded			Excluded by title and abstract					P.W. and F.Y.		2026-04-01		Not Eligible
168		D. Salagre; E. Alvarez; C. Cendan; S. Aouichat; A. Agil			2023	Melatonin Improves Skeletal Muscle Structure and Oxidative Phenotype by Regulating Mitochondrial Dynamics and Autophagy in Zucker Diabetic Fatty Rat			Excluded			Excluded by title and abstract					P.W. and F.Y.		2026-04-01		Not Eligible
169		U. Sabir; H. M. Irfan; Alamgeer; A. Ullah; Y. S. Althobaiti; F. S. Alshehri; Z. R. Niazi			2022	Downregulation of hepatic fat accumulation, inflammation and fibrosis by nerolidol in purpose built western-diet-induced multiple-hit pathogenesis of NASH animal model			Excluded			Excluded by title and abstract					P.W. and F.Y.		2026-04-01		Not Eligible
170		D. Sabater; S. Agnelli; S. Arriarán; J. A. Fernández-López; M. D. Romero; M. Alemany; X. Remesar			2014	Altered Nitrogen Balance and Decreased Urea Excretion in Male Rats Fed Cafeteria Diet Are Related to Arginine Availability			Excluded			Excluded by title and abstract					P.W. and F.Y.		2026-04-01		Not Eligible
171		W. Ruzyllo; P. Ponikowski; A. Wilkins; Pr Polish Angina Treatment Pattern			2004	Clinical characteristics and methods of treatment of patients with stable coronary heart disease in the primary care settings - the results of the Polish, multicentre Angina Treatment Pattern (ATP) study			Excluded			Excluded by title and abstract					P.W. and F.Y.		2026-04-01		Not Eligible
172		F. Rostamzadeh; H. Najafipour; R. Yazdani; S. Nakhaei; A. A. Langari			2022	Changes in serum levels of apelin and nitric oxide in hospitalized patients with COVID-19: association with hypertension, diabetes, obesity, and severity of disease			Excluded			Excluded by title and abstract					P.W. and F.Y.		2026-04-01		Not Eligible
173		F. L. Rodríguez-Fierros; V. Guarner-Lans; M. E. Soto; L. Manzano-Pech; E. Díaz-Díaz; E. Soria-Castro; M. E. Rubio-Ruiz; F. Jiménez-Trejo; I. Pérez-Torres			2021	Modulation of Renal Function in a Metabolic Syndrome Rat Model by Antioxidants in Hibiscus sabdariffa L			Excluded			Excluded by title and abstract					P.W. and F.Y.		2026-04-01		Not Eligible
174		H. N. M. Rocha; L. L. Velasco; G. M. S. Batista; A. S. Storch; V. P. Garcia; G. F. Teixeira; J. Mentzinger; A. C. L. da Nóbrega; N. G. Rocha			2024	Ascorbic acid prevents stress-induced hypercoagulability in overweight and obese individuals			Excluded			Excluded by title and abstract					P.W. and F.Y.		2026-04-01		Not Eligible
175		H. N. M. Rocha; G. F. Teixeira; G. M. S. Batista; A. S. Storch; V. P. Garcia; J. Mentzinger; E. A. C. Gomes; M. O. Campos; A. C. L. Nóbrega; N. G. Rocha			2023	AT1R blocker prevents mental stress induced retrograde blood flow in overweight/obese men			Excluded			Excluded by title and abstract					P.W. and F.Y.		2026-04-01		Not Eligible
176		H. N. M. Rocha; G. M. S. Batista; A. S. Storch; V. P. Garcia; G. F. Teixeira; J. Mentzinger; M. O. Campos; E. A. C. Gomes; A. C. L. Nobrega; N. G. Rocha			2019	AT1R Blockade Inhibits Endothelial Dysfunction in Response to Mental Stress in Overweight/Obese Men			Excluded			Excluded by title and abstract					P.W. and F.Y.		2026-04-01		Not Eligible
177		B. S. Rocha; C. Nunes; J. Laranjinha			2016	Tuning constitutive and pathological inflammation in the gut via the interaction of dietary nitrate and polyphenols with host microbiome			Excluded			Excluded by title and abstract					P.W. and F.Y.		2026-04-01		Not Eligible
178		B. S. Rocha; M. G. Correia; A. Pereira; I. Henriques; G. J. Da Silva; J. Laranjinha			2019	Inorganic nitrate prevents the loss of tight junction proteins and modulates inflammatory events induced by broad-spectrum antibiotics: A role for intestinal microbiota?			Excluded			Excluded by title and abstract					P.W. and F.Y.		2026-04-01		Not Eligible
179		L. D. Roberts; T. Ashmore; A. O. Kotwica; S. A. Murfitt; B. O. Fernandez; M. Feelisch; A. J. Murray; J. L. Griffin			2015	Inorganic Nitrate Promotes the Browning of White Adipose Tissue Through the Nitrate-Nitrite-Nitric Oxide Pathway			Excluded			Excluded by title and abstract					P.W. and F.Y.		2026-04-01		Not Eligible
180		L. Rivera; R. Morón; M. Sánchez; A. Zarzuelo; M. Galisteo			2008	Quercetin ameliorates metabolic syndrome and improves the inflammatory status in obese Zucker rats			Excluded			Excluded by title and abstract					P.W. and F.Y.		2026-04-01		Not Eligible
181		H. K. Rim; P. D. Moon; I. H. Choi; E. H. Lee; H. M. Kim; H. J. Jeong			2013	SoSoSo or its active ingredient chrysophanol regulates production of inflammatory cytokines & adipokine in both macrophages & adipocytes			Excluded			Excluded by title and abstract					P.W. and F.Y.		2026-04-01		Not Eligible
182		L. P. Rezende; M. R. U. Galheigo; B. C. Landim; A. R. Cruz; F. V. Botelho; R. G. Zanon; R. M. Góes; D. L. Ribeiro			2019	Effect of glucose and palmitate environment on proliferation and migration of PC3-prostate cancer cells			Excluded			Excluded by title and abstract					P.W. and F.Y.		2026-04-01		Not Eligible
183		E. E. Reza-Zaldivar; D. A. Jacobo-Velázquez			2024	Evaluating bioactivity retention in metabolism: a comparative study of chlorogenic acid and its metabolite dihydrocaffeic acid on antioxidant, anti-inflammatory, and anti-obesogenic activities in vitro			Excluded			Excluded by title and abstract					P.W. and F.Y.		2026-04-01		Not Eligible
184		A. C. Resende; A. F. Emiliano; V. S. C. Cordeiro; G. F. de Bem; Lcrm de Cavalho; P. R. B. de Oliveira; M. L. Neto; C. A. Costa; G. T. Boaventura; R. S. de Moura			2013	Grape skin extract protects against programmed changes in the adult rat offspring caused by maternal high-fat diet during lactation			Excluded			Excluded by title and abstract					P.W. and F.Y.		2026-04-01		Not Eligible
185		L. Rempelos; M. Baranski; J. Wang; T. N. Adams; K. Adebusuyi; J. J. Beckman; C. J. Brockbank; B. S. Douglas; T. E. Feng; J. D. Greenway; M. Gür; E. Iyaremye; C. L. Kong; R. Korkut; S. S. Kumar; J. Kwedibana; J. Masselos; B. N. Mutalemwa; B. S. Nkambule; O. B. Oduwole; A. K. Oladipo; J. O. Olumeh; L. Petrovic; N. Röhrig; S. A. Wyld; L. X. Xu; Y. Q. Pan; E. Chatzidimitriou; H. Davis; A. Magistrali;…			2021	Integrated Soil and Crop Management in Organic Agriculture: A Logical Framework to Ensure Food Quality and Human Health?			Excluded			Excluded by title and abstract					P.W. and F.Y.		2026-04-01		Not Eligible
186		M. M. E. Remchak; J. K. Dosik; G. Pappas; A. J. Gow; A. M. Shah; S. K. Malin			2023	Exercise blood pressure and heart rate responses to graded exercise testing in intermediate versus morning chronotypes with obesity			Excluded			Excluded by title and abstract					P.W. and F.Y.		2026-04-01		Not Eligible
187		M. Reijrink; S. A. De Boer; A. M. Van Roon; Rhja Slart; B. O. Fernandez; M. Feelisch; H. J. L. Heerspink; H. Van Goor; J. L. Hillebrands; D. J. Mulder			2021	Plasma Nitrate Levels Are Related to Metabolic Syndrome and Are Not Altered by Treatment with DPP-4 Inhibitor Linagliptin: A Randomised, Placebo-Controlled Trial in Patients with Early Type 2 Diabetes Mellitus			Excluded			Excluded by title and abstract					P.W. and F.Y.		2026-04-01		Not Eligible
188		G. D. Reginato; L. de Jager; A. B. Martins; B. F. C. Lucchetti; B. H. D. Campos; F. N. C. Lopes; E. J. D. Araujo; Ctbv Zaia; P. Pinge; M. C. Martins-Pinge			2023	Differential benefits of physical training associated or not with L-arginine supplementation in rats with metabolic syndrome: Evaluation of cardiovascular, autonomic and metabolic parameters			Excluded			Excluded by title and abstract					P.W. and F.Y.		2026-04-01		Not Eligible
189		H. Raza; M. Javaid; W. Rehman; S. Rafiq; Z. Rashid; R. Shamim; A. Jaradat; M. D. Yousif			2025	Investigation of 5-fluorouracil cardiotoxicity in combinational therapy: Influence of risk factors and demographics in a Pakistani population			Excluded			Excluded by title and abstract					P.W. and F.Y.		2026-04-01		Not Eligible
190		L. Rasica; S. Porcelli; M. Marzorati; D. Salvadego; A. Vezzoli; F. Agosti; A. De Col; G. Tringali; A. M. Jones; A. Sartorio; B. Grassi			2018	Ergogenic effects of beetroot juice supplementation during severe-intensity exercise in obese adolescents			Excluded			Excluded by title and abstract					P.W. and F.Y.		2026-04-01		Not Eligible
191		L. Rasica; S. Porcelli; M. Marzorati; D. Salvadego; A. Vezzoli; F. Agosti; A. De Col; G. Tringali; A. M. Jones; A. Sartorio; B. Grassi			2018	Ergogenic effects of beetroot juice supplementation during severe-intensity exercise in obese adolescents			Excluded			Duplicate Literature					P.W. and F.Y.		2026-04-01		Not Eligible
192		L. Rasica; S. Porcelli; M. Marzorati; D. Salvadego; A. Vezzoli; F. Agosti; A. De Col; G. Tringali; A. M. Jones; A. Sartorio; B. Grassi			2018	Ergogenic effects of beetroot juice supplementation during severe-intensity exercise in obese adolescents			Excluded			Duplicate Literature					P.W. and F.Y.		2026-04-01		Not Eligible
193		L. Rasica; S. Porcelli; M. Marzorati; D. Salvadego; A. Vezzoli; F. Agosti; A. De Col; G. Tringali; A. M. Jones; A. Sartorio; B. Grassi			2018	Ergogenic effects of beetroot juice supplementation during severe-intensity exercise in obese adolescents			Excluded			Duplicate Literature					P.W. and F.Y.		2026-04-01		Not Eligible
194		D. Ralt			2009	Does NO metabolism play a role in the effects of vegetables in health? Nitric oxide formation via the reduction of nitrites and nitrates			Excluded			Excluded by title and abstract					P.W. and F.Y.		2026-04-01		Not Eligible
195		A. Rajendra; N. P. Bondonno; L. Z. Zhong; S. Radavelli-Bagatini; K. Murray; S. R. Rainey-Smith; S. L. Gardener; L. C. Blekkenhorst; D. J. Magliano; J. E. Shaw; R. M. Daly; K. J. Anstey; J. R. Lewis; J. M. Hodgson; C. P. Bondonno			2024	Plant but not animal sourced nitrate intake is associated with lower dementia-related mortality in the Australian Diabetes, Obesity, and Lifestyle Study			Excluded			Excluded by title and abstract					P.W. and F.Y.		2026-04-01		Not Eligible
196		A. Rajendra; N. P. Bondonno; L. Zhong; S. Radavelli-Bagatini; K. Murray; S. R. Rainey-Smith; S. L. Gardener; L. C. Blekkenhorst; D. J. Magliano; J. E. Shaw; R. M. Daly; K. J. Anstey; J. R. Lewis; J. M. Hodgson; C. P. Bondonno			2024	Plant but not animal sourced nitrate intake is associated with lower dementia-related mortality in the Australian Diabetes, Obesity, and Lifestyle Study			Excluded			Excluded by title and abstract					P.W. and F.Y.		2026-04-01		Not Eligible
197		N. W. Rajapakse; F. Karim; N. E. Straznicky; S. Fernandez; R. G. Evans; G. A. Head; D. M. Kaye			2014	Augmented endothelial-specific L-arginine transport prevents obesity-induced hypertension			Excluded			Excluded by title and abstract					P.W. and F.Y.		2026-04-01		Not Eligible
198		M. Raitakari; T. Ilvonen; M. Ahotupa; T. Lehtimäki; A. Harmoinen; P. Suominen; J. Elo; J. Hartiala; O. T. Raitakari			2004	Weight reduction with very-low-caloric diet and endothelial function in overweight adults: Role of plasma glucose			Excluded			Excluded by title and abstract					P.W. and F.Y.		2026-04-01		Not Eligible
199		J. Quizhpe; P. Ayuso; F. Yepes; D. Miranzo; A. Avellaneda; G. Nieto; G. Ros			2025	Exploring the Health Effects of New Additive- and Allergen-Free Reformulated Cooked Meat Products: Consumer Survey, Clinical Trial, and Perceived Satiety			Excluded			Excluded by title and abstract					P.W. and F.Y.		2026-04-01		Not Eligible
200		W. H. Qi; Y. L. Chen; S. B. Sun; X. X. Xu; J. D. Zhan; Z. J. Yan; P. Shang; X. Y. Pan; H. X. Liu			2021	Inhibiting TLR4 signaling by linarin for preventing inflammatory response in osteoarthritis			Excluded			Excluded by title and abstract					P.W. and F.Y.		2026-04-01		Not Eligible
201		P. M. Preshaw			2018	Mouthwash use and risk of diabetes			Excluded			Excluded by title and abstract					P.W. and F.Y.		2026-04-01		Not Eligible
202		D. J. Polhemus; J. M. Bradley; K. N. Islam; L. P. Brewster; J. W. Calvert; Y. X. Tao; C. C. Chang; I. I. Pipinos; T. T. Goodchild; D. J. Lefer			2015	Therapeutic potential of sustained-release sodium nitrite for critical limb ischemia in the setting of metabolic syndrome			Excluded			Excluded by title and abstract					P.W. and F.Y.		2026-04-01		Not Eligible
203		D. J. Polhemus; J. M. Bradley; K. N. Islam; L. P. Brewster; J. W. Calvert; Y. X. Tao; C. C. Chang; Pipinos, II; T. T. Goodchild; D. J. Lefer			2015	Therapeutic potential of sustained-release sodium nitrite for critical limb ischemia in the setting of metabolic syndrome			Excluded			Excluded by title and abstract					P.W. and F.Y.		2026-04-01		Not Eligible
204		A. Piwowar; E. Zurawska-Plaksej; A. Bizon; E. Sawicka; S. Placzkowska; A. Prescha			2023	THE IMPACT OF DIETARY NITRATES AND ACRYLAMIDE INTAKE ON SYSTEMIC REDOX STATUS IN HEALTHY YOUNG ADULTS			Excluded			Excluded by title and abstract					P.W. and F.Y.		2026-04-01		Not Eligible
205		S. J. Piva; E. Tatsch; J. A. M. De Carvalho; G. V. Bochi; H. Kober; T. Duarte; Mmmf Duarte; I. B. M. da Cruz; M. B. Moretto; R. N. Moresco			2013	Assessment of Inflammatory and Oxidative Biomarkers in Obesity and Their Associations with Body Mass Index			Excluded			Excluded by title and abstract					P.W. and F.Y.		2026-04-01		Not Eligible
206		D. Pitocco; F. Zaccardi; P. Tarzia; M. Milo; G. Scavone; P. Rizzo; F. Pagliaccia; R. Nerla; A. Di Franco; A. Manto; B. Rocca; G. A. Lanza; F. Crea; G. Ghirlanda			2013	Metformin improves endothelial function in type 1 diabetic subjects: a pilot, placebo-controlled randomized study			Excluded			Excluded by title and abstract					P.W. and F.Y.		2026-04-01		Not Eligible
207		X. Pintó; M. Fanlo-Maresma; E. Corbella; X. Corbella; M. T. Mitjavila; J. J. Moreno; R. Casas; R. Estruch; D. Corella; M. Bulló; M. Ruiz-Canela; O. Castañer; J. A. Martinez; E. Ros; M. A. Martínez-González; D. Corella; M. Fitó; J. Salas-Salvadó; F. Arós; M. Aldamiz-Echevarría; A. M. Alonso-Gómez; J. Berjón; L. Forga; J. Gállego; A. García-Layana; A. Larrauri; J. Portu-Zapirain; J. Timiraos; M. Co…			2019	A Mediterranean Diet Rich in Extra-Virgin Olive Oil Is Associated with a Reduced Prevalence of Nonalcoholic Fatty Liver Disease in Older Individuals at High Cardiovascular Risk			Excluded			Excluded by title and abstract					P.W. and F.Y.		2026-04-01		Not Eligible
208		B. Piknova; M. N. Woessner; J. O. de Zevallos; W. E. Kraus; M. D. VanBruggen; A. N. Schechter; J. D. Allen			2022	Human skeletal muscle nitrate and nitrite in individuals with peripheral arterial disease: Effect of inorganic nitrate supplementation and exercise			Excluded			Excluded by title and abstract					P.W. and F.Y.		2026-04-01		Not Eligible
209		K. M. Piell; N. Q. Kelm; M. P. Caroway; M. Aman; M. P. Cole			2014	Nitrite treatment rescues cardiac dysfunction in aged mice treated with conjugated linoleic acid			Excluded			Excluded by title and abstract					P.W. and F.Y.		2026-04-01		Not Eligible
210		F. Piccinini; L. Rovati; A. Zanni; A. Cagnacci; A. Volpe; F. Facchinetti			2000	Indirect evidence that estrogen replacement therapy stimulates nitric oxide synthase in postmenopausal women			Excluded			Excluded by title and abstract					P.W. and F.Y.		2026-04-01		Not Eligible
211		S. N. D. Piazza; P. B. Canteiro; N. D. Tramontin; G. Strapazzon; V. D. Andrade; A. P. Muller			2025	Protective effects of different exercise modalities on oxidative stress in animal models of high intraocular pressure and diabetes			Excluded			Excluded by title and abstract					P.W. and F.Y.		2026-04-01		Not Eligible
212		E. Petrella; L. Pignatti; I. Neri; F. Facchinetti			2014	The L-arginine/nitric oxide pathway is impaired in overweight/obese pregnant women			Excluded			Excluded by title and abstract					P.W. and F.Y.		2026-04-01		Not Eligible
213		B. A. Peters; J. Q. Xing; G. C. Chen; M. Usyk; Z. Wang; A. C. McClain; B. Thyagarajan; M. L. Daviglus; D. Sotres-Alvarez; F. B. Hu; R. Knight; R. D. Burk; R. C. Kaplan; Q. B. Qi			2023	Healthy dietary patterns are associated with the gut microbiome in the Hispanic Community Health Study/Study of Latinos			Excluded			Excluded by title and abstract					P.W. and F.Y.		2026-04-01		Not Eligible
214		T. I. Petelina; K. S. Avdeeva; N. A. Musikhina; L. I. Liudmila Gapon			2019	Abdominal obesity as a significant risk factor and predictor of the development of comorbid cardiometabolic disorders in patients with arterial hypertension			Excluded			Excluded by title and abstract					P.W. and F.Y.		2026-04-01		Not Eligible
215		Baiao Ddos S||Conte-Junior CA||Paschoalin VM||Alvares TS			2015	Beetroot juice increase nitric oxide metabolites in both men and women regardless of body mass.			Excluded			Unavailable data					P.W. and F.Y.		2026-04-01		Not Eligible
216		T. Petelina; K. Avdeeva; N. Musikhina; L. Gapon; A. Kostousova; L. Zyryanova; S. Leonovich; E. Zueva; L. Valeeva; N. Polivtseva			2019	The contribution of biochemical parameters to the diagnosis of lesions of target organs in patients with arterial hypertension and abdominal obesity			Excluded			Excluded by title and abstract					P.W. and F.Y.		2026-04-01		Not Eligible
217		T. Petelina; K. Avdeeva; L. Gapon; N. Musikhina; S. Suplotov; E. Zyeva; E. Gorbatenko			2021	Arterial hypertension in postmenopausal women with abdominal obesity: Role of inflammatory response markers, leptin and sex hormones in pathogenesis of vascular wall stiffness			Excluded			Excluded by title and abstract					P.W. and F.Y.		2026-04-01		Not Eligible
218		P. Perez-Martinez; M. Moreno-Conde; C. Cruz-Teno; J. Ruano; F. Fuentes; J. Delgado-Lista; A. Garcia-Rios; C. Marin; M. J. Gomez-Luna; F. Perez-Jimenez; H. M. Roche; J. Lopez-Miranda			2010	Dietary fat differentially influences regulatory endothelial function during the postprandial state in patients with metabolic syndrome: From the LIPGENE study			Excluded			Excluded by title and abstract					P.W. and F.Y.		2026-04-01		Not Eligible
219		G. Pereira-Caro; S. Cáceres-Jiménez; A. Moreno-Ortega; S. Dobani; K. Pourshahidi; C. I. R. Gill; P. Mena; D. Del Rio; J. M. Moreno-Rojas; G. Taurino; O. Bussolati; T. M. Almutairi; A. Crozier; M. G. Bianchi			2024	Colon-available mango (poly)phenols exhibit mitigating effects on the intestinal barrier function in human intestinal cell monolayers under inflammatory conditions			Excluded			Excluded by title and abstract					P.W. and F.Y.		2026-04-01		Not Eligible
220		F. O. Pereira; T. S. Frode; Y. S. Medeiros			2006	Evaluation of tumour necrosis factor alpha, interleukin-2 soluble receptor, nitric oxide metabolites, and lipids as inflammatory markers in type 2 diabetes mellitus			Excluded			Excluded by title and abstract					P.W. and F.Y.		2026-04-01		Not Eligible
221		G. Peng; X. H. Pan; Z. W. Ye; X. Y. L. Yi; Q. X. Xie; X. Y. Zhang; N. W. Tong			2025	Nongenetic risk factors for thyroid cancer: an umbrella review of evidence			Excluded			Excluded by title and abstract					P.W. and F.Y.		2026-04-01		Not Eligible
222		M. Peleli; M. Hezel; C. Zollbrecht; A. E. G. Persson; J. O. Lundberg; E. Weitzberg; B. B. Fredholm; M. Carlström			2015	In adenosine A2B knockouts acute treatment with inorganic nitrate improves glucose disposal, oxidative stress, and AMPK signaling in the liver			Excluded			Excluded by title and abstract					P.W. and F.Y.		2026-04-01		Not Eligible
223		M. Peleli; D. M. S. Ferreira; L. Tarnawski; S. M. Haworth; L. Xuechen; Z. Zhuge; P. T. Newton; J. Massart; A. S. Chagin; P. S. Olofsson; J. L. Ruas; E. Weitzberg; J. O. Lundberg; M. Carlström			2020	Dietary nitrate attenuates high-fat diet-induced obesity via mechanisms involving higher adipocyte respiration and alterations in inflammatory status			Excluded			Excluded by title and abstract					P.W. and F.Y.		2026-04-01		Not Eligible
224		J. T. Pearson; H. P. Thambyah; M. T. Waddingham; T. Inagaki; V. Sukumaran; J. P. Ngo; C. P. C. Ow; T. Sonobe; Y. C. Chen; A. J. Edgley; Y. Fujii; C. K. Du; D. Y. Zhan; K. Umetani; D. J. Kelly; H. Tsuchimochi; M. Shirai			2021	β-blockade prevents coronary macro- and microvascular dysfunction induced by a high salt diet and insulin resistance in the Goto-Kakizaki rat			Excluded			Excluded by title and abstract					P.W. and F.Y.		2026-04-01		Not Eligible
225		E. C. Paulino; J. C. B. Ferreira; L. R. Bechara; J. M. Tsutsui; W. Mathias; F. B. Lima; D. E. Casarini; A. C. Cicogna; P. C. Brum; C. E. Negrao			2010	Exercise Training and Caloric Restriction Prevent Reduction in Cardiac Ca2+-Handling Protein Profile in Obese Rats			Excluded			Excluded by title and abstract					P.W. and F.Y.		2026-04-01		Not Eligible
226		R. Patle; S. Dubb; J. Alaghband-Zadeh; R. A. Sherwood; F. Tam; A. Frankel; C. Moniz; M. Bueter; R. P. Vincent; C. W. le Roux			2012	Improved blood pressure, nitric oxide and asymmetric dimethylarginine are independent after bariatric surgery			Excluded			Excluded by title and abstract					P.W. and F.Y.		2026-04-01		Not Eligible
227		P. Pati; C. De Miguel; J. R. Paul; D. G. Zhang; J. Colson; J. M. Allan; C. J. Edell; M. K. Rhoads; L. S. Dunaway; S. N. Biswal; Y. H. Zhong; R. Sedaka; T. Millender-Swain; S. M. Bailey; K. L. Gamble; D. M. Pollock; J. S. Pollock			2025	Time-restricted feeding reduces cardiovascular disease risk in obese mice			Excluded			Excluded by title and abstract					P.W. and F.Y.		2026-04-01		Not Eligible
228		G. R. Passos; M. G. de Oliveira; A. C. Ghezzi; G. C. Mello; C. A. L. D'Ancona; S. A. Teixeira; M. N. Muscará; C. B. G. Bottoli; L. V. de Melo; E. de Oliveira; E. Antunes; F. Z. Mónica			2023	Periprostatic adipose tissue (PPAT) supernatant from obese mice releases anticontractile substances and increases human prostate epithelial cell proliferation: the role of nitric oxide and adenosine			Excluded			Excluded by title and abstract					P.W. and F.Y.		2026-04-01		Not Eligible
229		H. S. Parmar; A. Kar			2007	Atherogenic diet induced diabetes mellitus: Involvement of thyroid hormones			Excluded			Excluded by title and abstract					P.W. and F.Y.		2026-04-01		Not Eligible
230		J. T. Parissis; C. Andreoli; N. Kadoglou; I. Ikonomidis; D. Farmakis; I. Dimopoulou; E. Iliodromitis; M. Anastasiou-Nana; M. Lainscak; G. Ambrosio; A. Mebazaa; G. Filippatos; F. Follath			2014	Differences in clinical characteristics, management and short-term outcome between acute heart failure patients chronic obstructive pulmonary disease and those without this co-morbidity			Excluded			Excluded by title and abstract					P.W. and F.Y.		2026-04-01		Not Eligible
231		S. N. Pandey; M. Kwatra; D. K. Dwivedi; P. Choubey; M. Lahkar; A. Jangra			2020	7,8-Dihydroxyflavone alleviated the high-fat diet and alcohol-induced memory impairment: behavioral, biochemical and molecular evidence			Excluded			Excluded by title and abstract					P.W. and F.Y.		2026-04-01		Not Eligible
232		P. Pakdeechote; S. Bunbupha; U. Kukongviriyapan; P. Prachaney; W. Khrisanapant; V. Kukongviriyapan			2014	Asiatic Acid Alleviates Hemodynamic and Metabolic Alterations via Restoring eNOS/iNOS Expression, Oxidative Stress, and Inflammation in Diet-Induced Metabolic Syndrome Rats			Excluded			Excluded by title and abstract					P.W. and F.Y.		2026-04-01		Not Eligible
233		G. Pagliai; S. Baldi; M. Tristan Asensi; I. Giangrandi; S. Lotti; A. Bertelli; F. Cei; S. Bertorello; G. Bartolucci; S. Borghi; A. Amedei; M. Becatti; C. Fiorillo; A. M. Gori; R. Marcucci; B. Colombini; F. Sofi			2025	Effects of a Probiotic Formulation Based on SF68, Phytosterols, and 6S-5-Methyltetrahydrofolic Acid on Body Composition, Biochemical Parameters, Gut Microbiota, and Gastrointestinal and General Symptoms of Overweight/Obese Subjects: The PrObesity Study			Excluded			Excluded by title and abstract					P.W. and F.Y.		2026-04-01		Not Eligible
234		G. Pagliai; S. Baldi; M. T. Asensi; I. Giangrandi; S. Lotti; A. Bertelli; F. Cei; S. Bertorello; G. Bartolucci; S. Borghi; A. Amedei; M. Becatti; C. Fiorillo; A. M. Gori; R. Marcucci; B. Colombini; F. Sofi			2025	Effects of a Probiotic Formulation Based on SF68, Phytosterols, and 6S-5-Methyltetrahydrofolic Acid on Body Composition, Biochemical Parameters, Gut Microbiota, and Gastrointestinal and General Symptoms of Overweight/Obese Subjects: The PrObesity Study			Excluded			Excluded by title and abstract					P.W. and F.Y.		2026-04-01		Not Eligible
235		I. T. Ozgen; M. E. Tascilar; P. Bilir; M. Boyraz; M. N. Guncikan; C. Akay; R. Dundaroz			2012	Oxidative stress in obese children and its relation with insulin resistance			Excluded			Excluded by title and abstract					P.W. and F.Y.		2026-04-01		Not Eligible
236		J. J. Orozco-Gutiérrez; L. Castillo-Martínez; A. Orea-Tejeda; O. Vázquez-Díaz; A. Valdespino-Trejo; R. Narváez-David; C. Keirns-Davis; O. Carrasco-Ortiz; A. Navarro-Navarro; R. Sánchez-Santillán			2010	Effect of L-arginine or L-citrulline oral supplementation on blood pressure and right ventricular function in heart failure patients with preserved ejection fraction			Excluded			Excluded by title and abstract					P.W. and F.Y.		2026-04-01		Not Eligible
237		K. Okrainec; L. Pilote; R. Platt; M. J. Eisenberg			2006	Use of cardiovascular medical therapy among patients undergoing coronary artery bypass graft surgery: Results from the ROSETTA-CABG Registry			Excluded			Excluded by title and abstract					P.W. and F.Y.		2026-04-01		Not Eligible
238		K. Ohtake; G. Nakano; N. Ehara; K. Sonoda; J. Ito; H. Uchida; J. Kobayashi			2015	Dietary nitrite supplementation improves insulin resistance in type 2 diabetic KKAy mice			Excluded			Excluded by title and abstract					P.W. and F.Y.		2026-04-01		Not Eligible
239		K. Ohtake; N. Ehara; H. Chiba; G. Nakano; K. Sonoda; J. Ito; H. Uchida; J. Kobayashi			2017	Dietary nitrite reverses features of postmenopausal metabolic syndrome induced by high-fat diet and ovariectomy in mice			Excluded			Excluded by title and abstract					P.W. and F.Y.		2026-04-01		Not Eligible
240		C. Oggioni; D. G. Jakovljevic; M. Klonizakis; A. W. Ashor; A. Ruddock; M. Ranchordas; E. Williams; M. Siervo			2018	Dietary nitrate does not modify blood pressure and cardiac output at rest and during exercise in older adults: a randomised cross-over study			Excluded			Excluded by title and abstract					P.W. and F.Y.		2026-04-01		Not Eligible
241		M. Oarada; Y. Okumura; K. Hirasaka; K. Sugiura; N. Tachibana; Y. Tsurusaki; T. Nikawa			2021	Dietary Sodium Nitrite Causes Similar Modifications to Splenic Inflammatory Gene Expression as a High-Fat Diet			Excluded			Excluded by title and abstract					P.W. and F.Y.		2026-04-01		Not Eligible
242		B. D. O'Leary; F. M. Armstrong; S. Byrne; A. F. Talento; S. O'Coigligh			2020	The prevalence of positive urine dipstick testing and urine culture in the asymptomatic pregnant woman: A cross-sectional study			Excluded			Excluded by title and abstract					P.W. and F.Y.		2026-04-01		Not Eligible
243		M. M. A. Nur; S. Q. Naura; N. Amalia; N. A. Wardani; N. Artanti; I. N. Djarot; S. P. Wijayanti; A. Rifai; H. Hadiyanto			2026	Effect of indole-3-acetic acid and light-emitting diodes in Skeletonema costatum for producing fucoxanthin and carbon capture under mixotrophic cultivation			Excluded			Excluded by title and abstract					P.W. and F.Y.		2026-04-01		Not Eligible
244		J. E. D. Nunes; H. S. Cunha; Z. R. Freitas; A. M. C. Nogueira; A. R. Dâmaso; F. S. Espindola; N. C. Cheik			2016	Interdisciplinary therapy changes superoxide dismutase activity and adiponectin in obese adolescents: a randomised controlled trial			Excluded			Excluded by title and abstract					P.W. and F.Y.		2026-04-01		Not Eligible
245		J. E. Nunes; H. S. Cunha; Z. R. Freitas; A. M. Nogueira; A. R. Dâmaso; F. S. Espindola; N. C. Cheik			2016	Interdisciplinary therapy changes superoxide dismutase activity and adiponectin in obese adolescents: a randomised controlled trial			Excluded			Excluded by title and abstract					P.W. and F.Y.		2026-04-01		Not Eligible
246		J. E. Nunes; H. S. Cunha; Z. R. Freitas; A. M. Nogueira; A. R. Dâmaso; F. S. Espindola; N. C. Cheik			2016	Interdisciplinary therapy changes superoxide dismutase activity and adiponectin in obese adolescents: a randomised controlled trial			Excluded			Duplicate Literature					P.W. and F.Y.		2026-04-01		Not Eligible
247		M. P. Ntalouka; I. Pantazopoulos; A. G. Brotis; A. Pagonis; I. Vatsiou; A. Chatzis; C. N. Rarras; P. Kotsi; K. I. Gourgoulianis; E. M. Arnaoutoglou			2022	Prognostic role of simple inflammatory biomarkers in patients with severe COVID-19: an observational study			Excluded			Excluded by title and abstract					P.W. and F.Y.		2026-04-01		Not Eligible
248		S. R. Noumegni; A. D. Kaze; G. C. Fonarow; J. B. Echouffo-Tcheugui			2025	Body mass index, exercise capacity and functional status in chronic heart failure			Excluded			Excluded by title and abstract					P.W. and F.Y.		2026-04-01		Not Eligible
249		H. Nobari; S. Saedmocheshi; K. Johnson; K. Suzuki; M. Maynar-Mariño			2022	A Brief Overview of the Effects of Exercise and Red Beets on the Immune System in Patients with Prostate Cancer			Excluded			Excluded by title and abstract					P.W. and F.Y.		2026-04-01		Not Eligible
250		Q. F. Niu; D. L. Li; W. W. Guo; Z. Feng; Z. X. Han; Y. Yang			2024	Dietary nitrate maintains homeostasis of oxidative stress and gut microbiota to promote flap survival in type 2 diabetes mellitus rats			Excluded			Excluded by title and abstract					P.W. and F.Y.		2026-04-01		Not Eligible
251		J. F. Nishimuta; M. E. Levenston			2015	Meniscus is more susceptible than cartilage to catabolic and anti-anabolic effects of adipokines			Excluded			Excluded by title and abstract					P.W. and F.Y.		2026-04-01		Not Eligible
252		D. C. Nieman; E. J. Cayea; M. D. Austin; D. A. Henson; S. R. McAnulty; F. X. Jin			2009	Chia seed does not promote weight loss or alter disease risk factors in overweight adults			Excluded			Excluded by title and abstract					P.W. and F.Y.		2026-04-01		Not Eligible
253		F. T. Ngueguim; E. C. Esse; P. D. D. Dzeufiet; R. K. Gounoue; D. C. Bilanda; P. Kamtchouing; T. Dimo			2016	Oxidised palm oil and sucrose induced hyperglycemia in normal rats: effects of Sclerocarya birrea stem barks aqueous extract			Excluded			Excluded by title and abstract					P.W. and F.Y.		2026-04-01		Not Eligible
254		K. Nemoto; S. Ito; C. Yoshida; M. Miyata; M. Kojima; M. Degawa			2011	Hepatic expression of spermatogenic genes and their transiently remarkable downregulations in Wistar-Kyoto rats in response to lead-nitrate administration: strain-difference in the gene expression patterns			Excluded			Excluded by title and abstract					P.W. and F.Y.		2026-04-01		Not Eligible
255		Neha; A. Kumar; A. S. Jaggi; R. K. Sodhi; N. Singh			2014	Silymarin ameliorates memory deficits and neuropathological changes in mouse model of high-fat-diet-induced experimental dementia			Excluded			Excluded by title and abstract					P.W. and F.Y.		2026-04-01		Not Eligible
256		J. P. Nederveen; A. J. Mastrolonardo; D. Xhuti; A. Di Carlo; K. Manta; M. R. Fuda; M. A. Tarnopolsky			2023	Novel Multi-Ingredient Supplement Facilitates Weight Loss and Improves Body Composition in Overweight and Obese Individuals: A Randomized, Double-Blind, Placebo-Controlled Clinical Trial			Excluded			Excluded by title and abstract					P.W. and F.Y.		2026-04-01		Not Eligible
257		R. A. Neal; J. Corbett; J. T. Costello; Z. L. Saynor; C. M. Eglin; M. Perissiou; M. Cummings; H. Price; S. J. Bailey; S. S. Velan; S. A. Sadananthan; J. Totman; J. Rennell-Smyth; A. I. Shepherd			2026	The Effects of Nitrate on Brown Fat Fraction and Activation in Older Adults With Type 2 Diabetes: A Randomised, Double-Blind and Placebo-Controlled Crossover Trial			Excluded			Excluded by title and abstract					P.W. and F.Y.		2026-04-01		Not Eligible
258		R. A. Neal; J. Corbett; J. T. Costello; Z. L. Saynor; C. M. Eglin; M. Perissiou; M. Cummings; H. Price; S. J. Bailey; S. S. Velan; S. A. Sadananthan; J. Totman; J. Rennell-Smyth; A. I. Shepherd			2026	The Effects of Nitrate on Brown Fat Fraction and Activation in Older Adults With Type 2 Diabetes: A Randomised, Double-Blind and Placebo-Controlled Crossover Trial			Excluded			Duplicate Literature					P.W. and F.Y.		2026-04-01		Not Eligible
259		M. C. Nascimento; A. Viana; D. D. Dias; F. Dos Santos; S. Dal Corso; M. C. Irigoyen; M. Paula-Ribeiro; K. De Angelis			2024	Impact of an active lifestyle on cardiovascular autonomic modulation and oxidative stress in males with overweight and parental history of hypertension			Excluded			Excluded by title and abstract					P.W. and F.Y.		2026-04-01		Not Eligible
260		R. Nakanishi; J. Ohwaki; S. Emoto; T. Mori; K. Mizuno; T. Tsuda; H. Itoh; T. Ohkuwa			2013	Nitric oxide concentrations in gas emanating from the tails of obese rats			Excluded			Excluded by title and abstract					P.W. and F.Y.		2026-04-01		Not Eligible
261		A. P. Nácul; C. D. Andrade; P. Schwarz; P. I. H. de Bittencourt; P. M. Spritzer			2007	Nitric oxide and fibrinogen in polycystic ovary syndrome:: Associations with insulin resistance and obesity			Excluded			Excluded by title and abstract					P.W. and F.Y.		2026-04-01		Not Eligible
262		L. Mutsnaini; J. Yang; J. Kim; C. S. Kim; C. H. Lee; M. S. Kim; T. Park; T. Goto; R. Yu			2021	Filbertone Protects Obesity-induced Hypothalamic Inflammation by Reduction of Microglia-mediated Inflammatory Responses			Excluded			Excluded by title and abstract					P.W. and F.Y.		2026-04-01		Not Eligible
263		E. C. Murphy; L. Carson; W. Neal; C. Baylis; D. Donley; R. Yeater			2009	Effects of an exercise intervention using Dance Dance Revolution on endothelial function and other risk factors in overweight children			Excluded			Excluded by title and abstract					P.W. and F.Y.		2026-04-01		Not Eligible
264		E. N. Muriuki; B. Celik; G. G. C. Kuhnle; C. E. Mills			2021	The association between leafy vegetable consumption and incidence of metabolic syndrome and its symptoms: A systematic review of randomised controlled and observational trials			Excluded			Excluded by title and abstract					P.W. and F.Y.		2026-04-01		Not Eligible
265		D. J. Muggeridge; K. Goszcz; A. Treweeke; J. Adamson; K. Hickson; D. Crabtree; I. L. Megson			2019	Co-ingestion of Antioxidant Drinks With an Unhealthy Challenge Meal Fails to Prevent Post-prandial Endothelial Dysfunction: An Open-Label, Crossover Study in Older Overweight Volunteers			Excluded			Excluded by title and abstract					P.W. and F.Y.		2026-04-01		Not Eligible
266		D. J. Muggeridge; K. Goszcz; A. Treweeke; J. Adamson; K. Hickson; D. Crabtree; I. L. Megson			2019	Co-ingestion of Antioxidant Drinks With an Unhealthy Challenge Meal Fails to Prevent Post-prandial Endothelial Dysfunction: An Open-Label, Crossover Study in Older Overweight Volunteers			Excluded			Duplicate Literature					P.W. and F.Y.		2026-04-01		Not Eligible
267		J. Mudgal; P. Shetty; N. D. Reddy; H. S. Akhila; K. Gourishetti; G. Mathew; P. G. Nayak; N. Kumar; A. Kishore; N. G. Kutty; K. Nandakumar; R. R. Shenoy; C. M. Rao; A. Joseph			2016	In vivo Evaluation of Two Thiazolidin-4-one Derivatives in High Sucrose Diet Fed Pre-diabetic Mice and Their Modulatory Effect on AMPK, Akt and p38 MAP Kinase in L6 Cells			Excluded			Excluded by title and abstract					P.W. and F.Y.		2026-04-01		Not Eligible
268		S. A. Mousa; K. Johansen			2005	Pharmacodynamic effects of low molecular weight heparin in obese subjects following subcutaneous administration of 75 IU/kg on plasma tissue factor pathway inhibitor and nitric oxide			Excluded			Excluded by title and abstract					P.W. and F.Y.		2026-04-01		Not Eligible
269		E. Morou-Bermúdez; K. Guo; J. M. Morales; K. Ricart; R. P. Patel; J. C. Clemente; K. Joshipura			2025	Nitrate reduction by salivary bacteria, glucose metabolism, and lifestyle			Excluded			Excluded by title and abstract					P.W. and F.Y.		2026-04-01		Not Eligible
270		L. D. S. G. Moreira; S. Fanton; L. Cardozo; N. A. Borges; E. Combet; P. G. Shiels; P. Stenvinkel; D. Mafra			2022	Pink pressure: Beetroot (Beta vulgaris rubra) as a possible novel medical therapy for chronic kidney disease			Excluded			Excluded by title and abstract					P.W. and F.Y.		2026-04-01		Not Eligible
271		J. Morales-Castro; J. Barragán-Zúñiga; M. I. Guerra-Rosas; V. I. Sayago-Monreal; J. L. Gonzalez; F. Carlo-Ricartti; A. Alvarado-Aguilar; F. Guerrero-Romero; M. Rodríguez-Morán; C. I. Gamboa-Gomez			2025	Evaluation of Aqueous Maceration and Ultrasound-Assisted Extracts of Physalis philadelphica Lam. Solanaceae Husk on Hyperglycemia, Insulin Resistance, Hepatic Steatosis, and Oxidative Stress Markers in Obese Rats			Excluded			Excluded by title and abstract					P.W. and F.Y.		2026-04-01		Not Eligible
272		T. M. F. Morais; T. S. Melo; M. B. Dantas; J. M. Ferreira; D. F. de Sousa; E. P. Magalhaes; Rrppbd Menezes; O. D. L. Pessoa; M. L. Feitosa; F. C. F. de Sousa; T. L. Sampaio; M. G. R. de Queiroz			2022	Tyramine exerts hypolipidemic and anti-obesity effects in vivo			Excluded			Excluded by title and abstract					P.W. and F.Y.		2026-04-01		Not Eligible
273		I. D. Moraes; R. D. M. Arruda; N. R. Maresca; A. D. Antunes; R. D. Moraes			2013	Spirulina platensis: process optimization to obtain biomass			Excluded			Excluded by title and abstract					P.W. and F.Y.		2026-04-01		Not Eligible
274		D. Montero; G. Walther; A. Perez-Martin; C. S. Mercier; S. Gayrard; N. Vicente-Salar; J. M. Sempere-Ortells; P. Martinez-Peinado; E. Roche; A. Vinet			2014	Effects of a Lifestyle Program on Vascular Reactivity in Macro- and Microcirculation in Severely Obese Adolescents			Excluded			Excluded by title and abstract					P.W. and F.Y.		2026-04-01		Not Eligible
275		J. A. Molina-Tijeras; A. J. Ruiz-Malagón; L. Hidalgo-García; P. Diez-Echave; M. J. Rodríguez-Sojo; M. D. Cádiz-Gurrea; A. Segura-Carretero; J. P. del Palacio; M. R. González-Tejero; M. E. Rodríguez-Cabezas; J. Gálvez; A. Rodríguez-Nogales; T. Vezza; F. Algieri			2023	The Antioxidant Properties of Lavandula multifida Extract Contribute to Its Beneficial Effects in High-Fat Diet-Induced Obesity in Mice			Excluded			Excluded by title and abstract					P.W. and F.Y.		2026-04-01		Not Eligible
276		E. Mohsen; M. I. Ezzat; I. E. Sallam; D. Zaafar; A. Y. Gawish; Y. H. Ahmed; A. H. Elghandour; M. Y. Issa			2024	Impact of thermal processing on phytochemical profile and cardiovascular protection of Beta vulgaris L. in hyperlipidemic rats			Excluded			Excluded by title and abstract					P.W. and F.Y.		2026-04-01		Not Eligible
277		E. Mohsen; M. I. Ezzat; I. E. Sallam; D. Zaafar; A. Y. Gawish; Y. H. Ahmed; A. H. Elghandour; M. Y. Issa			2024	Impact of thermal processing on phytochemical profile and cardiovascular protection of Beta vulgaris L. in hyperlipidemic rats			Excluded			Duplicate Literature					P.W. and F.Y.		2026-04-01		Not Eligible
278		A. Modi; E. Morou-Bermudez; J. Vergara; R. P. Patel; A. Nichols; K. Joshipura			2017	Validation of two point-of-care tests against standard lab measures of NO in saliva and in serum			Excluded			Excluded by title and abstract					P.W. and F.Y.		2026-04-01		Not Eligible
279		A. Miyaki; S. Maeda; M. Yoshizawa; M. Misono; Y. Saito; H. Sasai; M. K. Kim; Y. Nakata; K. Tanaka; R. Ajisaka			2009	Effect of Habitual Aerobic Exercise on Body Weight and Arterial Function in Overweight and Obese Men			Excluded			Excluded by title and abstract					P.W. and F.Y.		2026-04-01		Not Eligible
280		A. Mirzababaei; M. Mahmoodi; A. Keshtkar; S. Ebrahimi; F. Pashayee-Khamene; F. Abaj; M. Radmehr; P. Khalili; M. M. Hajmir; K. Mirzaei			2024	The interaction between dietary nitrates/nitrites intake and gut microbial metabolites on metabolic syndrome: a cross-sectional study			Excluded			Excluded by title and abstract					P.W. and F.Y.		2026-04-01		Not Eligible
281		A. Mirzababaei; M. Mahmoodi; A. Keshtkar; H. Ashraf; F. Abaj; N. Soveid; M. M. Hajmir; M. Radmehr; P. Khalili; K. Mirzaei			2024	Serum levels of trimethylamine N-oxide and kynurenine novel biomarkers are associated with adult metabolic syndrome and its components: a case-control study from the TEC cohort			Excluded			Excluded by title and abstract					P.W. and F.Y.		2026-04-01		Not Eligible
282		P. Mirmiran; Z. Houshialsadat; Z. Gaeini; Z. Bahadoran; F. Azizi			2020	Functional properties of beetroot (Beta vulgaris) in management of cardio-metabolic diseases			Excluded			Excluded by title and abstract					P.W. and F.Y.		2026-04-01		Not Eligible
283		P. Mirmiran; Z. Bahadoran; A. Ghasemi; F. Azizi			2016	The Association of Dietary L-Arginine Intake and Serum Nitric Oxide Metabolites in Adults: A Population-Based Study			Excluded			Excluded by title and abstract					P.W. and F.Y.		2026-04-01		Not Eligible
284		Q. Q. Meng; Y. C. Lai; N. J. Kelly; M. Bueno; J. J. Baust; T. N. Bachman; D. Goncharov; R. R. Vanderpool; J. E. Radder; J. Hu; E. Goncharova; A. M. Morris; A. L. Mora; S. D. Shapiro; M. T. Gladwin			2017	Development of a Mouse Model of Metabolic Syndrome, Pulmonary Hypertension, and Heart Failure with Preserved Ejection Fraction			Excluded			Excluded by title and abstract					P.W. and F.Y.		2026-04-01		Not Eligible
285		A. A. Menazea; A. M. Abdelghany			2020	Precipitation of silver nanoparticle within silicate glassy matrix via Nd:YAG laser for biomedical applications			Excluded			Excluded by title and abstract					P.W. and F.Y.		2026-04-01		Not Eligible
286		S. Melios; D. Bolton; E. Crofton			2025	Consumers with unhealthier eating habits experience greater positive emotions, overall liking, and purchase intent: A case study on cooked ham			Excluded			Excluded by title and abstract					P.W. and F.Y.		2026-04-01		Not Eligible
287		A. Medina-Remón; A. Tresserra-Rimbau; A. Pons; J. A. Tur; M. Martorell; E. Ros; P. Buil-Cosiales; E. Sacanella; M. I. Covas; D. Corella; J. Salas-Salvadó; E. Gómez-Gracia; V. Ruiz-Gutiérrez; M. Ortega-Calvo; M. García-Valdueza; F. Arós; G. T. Saez; L. Serra-Majem; X. Pinto; E. Vinyoles; R. Estruch; R. M. Lamuela-Raventos			2015	Effects of total dietary polyphenols on plasma nitric oxide and blood pressure in a high cardiovascular risk cohort. The PREDIMED randomized trial			Excluded			Excluded by title and abstract					P.W. and F.Y.		2026-04-01		Not Eligible
288		B. D. McNally; A. Moran; N. T. Watt; T. Ashmore; A. Whitehead; S. A. Murfitt; M. T. Kearney; R. M. Cubbon; A. J. Murray; J. L. Griffin; L. D. Roberts			2020	Inorganic Nitrate Promotes Glucose Uptake and Oxidative Catabolism in White Adipose Tissue Through the XOR-Catalyzed Nitric Oxide Pathway			Excluded			Excluded by title and abstract					P.W. and F.Y.		2026-04-01		Not Eligible
289		D. C. McKee; E. J. Gonzalez; C. L. Amundsen; W. M. Grill			2019	Randomized controlled trial to assess the impact of high concentration intraurethral lidocaine on urodynamic voiding parameters			Excluded			Excluded by title and abstract					P.W. and F.Y.		2026-04-01		Not Eligible
290		D. C. McKee; E. J. Gonzalez; C. L. Amundsen; W. M. Grill			2019	Randomized controlled trial to assess the impact of high concentration intraurethral lidocaine on urodynamic voiding parameters			Excluded			Duplicate Literature					P.W. and F.Y.		2026-04-01		Not Eligible
291		M. S. McCravy; Z. H. Yang; J. Cyphert-Daly; Z. R. Healy; A. V. Vose; H. R. Kim; J. K. L. Walker; R. M. Tighe; H. G. Gasier; J. L. Ingram; L. G. Que			2024	Role of Paraoxonase 2 in Airway Epithelial Response to Oxidant Stress			Excluded			Excluded by title and abstract					P.W. and F.Y.		2026-04-01		Not Eligible
292		V. B. Matthews; R. Hollingshead; H. Koch; K. D. Croft; N. C. Ward			2018	Long-Term Dietary Nitrate Supplementation Does Not Prevent Development of the Metabolic Syndrome in Mice Fed a High-Fat Diet			Excluded			Excluded by title and abstract					P.W. and F.Y.		2026-04-01		Not Eligible
293		K. J. Mather; S. Verma; T. J. Anderson			2001	Improved endothelial function with metformin in type 2 diabetes mellitus			Excluded			Excluded by title and abstract					P.W. and F.Y.		2026-04-01		Not Eligible
294		K. J. Mather; B. Mirzamohammadi; A. Lteif; H. O. Steinberg; A. D. Baron			2002	Endothelin contributes to basal vascular tone and endothelial dysfunction in human obesity and type 2 diabetes			Excluded			Excluded by title and abstract					P.W. and F.Y.		2026-04-01		Not Eligible
295		P. Martens; S. N. Augusto; J. E. Finet; W. H. W. Tang			2023	Distinct Impact of Noncardiac Comorbidities on Exercise Capacity and Functional Status in Chronic Heart Failure			Excluded			Excluded by title and abstract					P.W. and F.Y.		2026-04-01		Not Eligible
296		M. Markou; A. Katsouda; V. Papaioannou; A. Argyropoulou; M. Vanioti; C. Tamvakopoulos; L. A. Skaltsounis; M. Halabalaki; S. Mitakou; A. Papapetropoulos			2024	Anti-obesity effects of Beta vulgaris and Eruca sativa-based extracts			Excluded			Excluded by title and abstract					P.W. and F.Y.		2026-04-01		Not Eligible
297		M. Manoharan; P. O. Schwille			2002	Oxypurines, protein, glucose and the functional state of blood vasculature are markers of renal calcium stone-forming processes? Observations in men with idiopathic recurrent calcium urolithiasis			Excluded			Excluded by title and abstract					P.W. and F.Y.		2026-04-01		Not Eligible
298		S. Männistö; J. Kontto; M. Kataja-Tuomola; D. Albanes; J. Virtamo			2010	High processed meat consumption is a risk factor of type 2 diabetes in the Alpha-Tocopherol, Beta-Carotene Cancer Prevention study			Excluded			Excluded by title and abstract					P.W. and F.Y.		2026-04-01		Not Eligible
299		S. Männistö; J. Kontto; M. Kataja-Tuomola; D. Albanes; J. Virtamo			2010	High processed meat consumption is a risk factor of type 2 diabetes in the Alpha-Tocopherol, Beta-Carotene Cancer Prevention study			Excluded			Duplicate Literature					P.W. and F.Y.		2026-04-01		Not Eligible
300		S. Männistö; J. Kontto; M. Kataja-Tuomola; D. Albanes; J. Virtamo			2010	High processed meat consumption is a risk factor of type 2 diabetes in the Alpha-Tocopherol, Beta-Carotene Cancer Prevention study			Excluded			Duplicate Literature					P.W. and F.Y.		2026-04-01		Not Eligible
301		C. Mamoun; F. Z. Ghanemi; N. Yelles; F. Z. Chenni; R. Essid; D. Patoli; I. A. El Haci; K. Benariba; A. Rahmoun; O. Kharoubi; M. Belarbi; O. Tabbene			2025	EXPLORING THE THERAPEUTIC POTENTIAL OF SOUR CHERRY LEAF EXTRACT (PRUNUS CERASUS L.): A COMPREHENSIVE IN VITRO AND IN VIVO EVALUATION			Excluded			Excluded by title and abstract					P.W. and F.Y.		2026-04-01		Not Eligible
302		N. Malti; H. Merzouk; S. A. Merzouk; B. Loukidi; N. Karaouzene; A. Malti; M. Narce			2014	Oxidative stress and maternal obesity: Feto-placental unit interaction			Excluded			Excluded by title and abstract					P.W. and F.Y.		2026-04-01		Not Eligible
303		S. K. Malin; M. M. E. Remchak; E. M. Heiston; D. J. Battillo; A. J. Gow; A. M. Shah; Z. Q. Liu			2024	Intermediate versus morning chronotype has lower vascular insulin sensitivity in adults with obesity			Excluded			Excluded by title and abstract					P.W. and F.Y.		2026-04-01		Not Eligible
304		S. K. Malin; E. M. Heiston; D. J. Battillo; T. J. Ragland; A. J. Gow; S. A. Shapses; A. M. Shah; J. T. Patrie; E. J. Barrett			2026	Metformin Blunts Vascular Insulin Sensitivity After Exercise Training in Adults at Risk for Metabolic Syndrome			Excluded			Excluded by title and abstract					P.W. and F.Y.		2026-04-01		Not Eligible
305		S. Maeda; A. Zempo-Miyaki; H. Sasai; T. Tsujimoto; R. So; K. Tanaka			2015	Lifestyle Modification Decreases Arterial Stiffness in Overweight and Obese Men: Dietary Modification vs. Exercise Training			Excluded			Excluded by title and abstract					P.W. and F.Y.		2026-04-01		Not Eligible
306		T. P. Macan; M. L. Magenis; A. P. Damiani; I. D. Monteiro; G. D. Silveira; R. P. Zaccaron; P. C. L. Silveira; J. P. F. Teixeira; G. Gajski; V. M. D. Andrade			2024	Brazil nut consumption reduces DNA damage in overweight type 2 diabetes mellitus patients			Excluded			Excluded by title and abstract					P.W. and F.Y.		2026-04-01		Not Eligible
307		S. X. Ma; X. Y. Li; B. T. Smith; N. T. Jou			2011	Changes in Nitric Oxide, cGMP, and Nitrotyrosine Concentrations Over Skin Along the Meridians in Obese Subjects			Excluded			Excluded by title and abstract					P.W. and F.Y.		2026-04-01		Not Eligible
308		S. X. Ma; P. C. Lee; I. Jiang; E. Ma; J. S. Hu; X. Y. Li			2015	Influence of age, gender, and race on nitric oxide release over acupuncture points-meridians			Excluded			Excluded by title and abstract					P.W. and F.Y.		2026-04-01		Not Eligible
309		R. R. Ma; P. Wang; Y. Y. Zhu; L. Zhang; D. J. Yang; M. Xu; Z. Y. Shao; P. Zhu			2024	Prenatal exposure to PM2.5 and its composition on child growth trajectories in the first two years: A prospective birth cohort study			Excluded			Excluded by title and abstract					P.W. and F.Y.		2026-04-01		Not Eligible
310		L. S. Ma; L. Hu; L. Y. Jin; J. Y. Wang; X. C. Li; W. L. Wang; S. M. Chang; C. M. Zhang; J. S. Wang; S. L. Wang			2020	Rebalancing glucolipid metabolism and gut microbiome dysbiosis by nitrate-dependent alleviation of high-fat diet-induced obesity			Excluded			Excluded by title and abstract					P.W. and F.Y.		2026-04-01		Not Eligible
311		L. Ma; Y. L. Lian; J. Y. Tang; F. Y. Chen; H. Gao; Z. Zhou; N. Hou; W. Yi			2021	Identification of the anti-fungal drug fenticonazole nitrate as a novel PPARγ-modulating ligand with good therapeutic index: Structure-based screening and biological validation			Excluded			Excluded by title and abstract					P.W. and F.Y.		2026-04-01		Not Eligible
312		M. Lutz; R. Barraza; C. Henríquez			2015	Phenolic compounds content and antioxidant capacity of meals provided to elementary public schools in Chile during 2011			Excluded			Excluded by title and abstract					P.W. and F.Y.		2026-04-01		Not Eligible
313		A. Luque-Sierra; L. Alvarez-Amor; R. Kleemann; F. Martín; L. M. Varela			2018	Extra-Virgin Olive Oil with Natural Phenolic Content Exerts an Anti-Inflammatory Effect in Adipose Tissue and Attenuates the Severity of Atherosclerotic Lesions in Ldlr-/-.Leiden Mice			Excluded			Excluded by title and abstract					P.W. and F.Y.		2026-04-01		Eligible
314		Z. Y. Luo; Y. Q. Sun; H. J. Tang; B. K. Zhu; X. Li; J. R. Gong; Y. Y. Shi			2025	Mediating effect of diabetes in the association between long-term PM2.5 exposure and cancer risk in CHARLS			Excluded			Excluded by title and abstract					P.W. and F.Y.		2026-04-01		Not Eligible
315		B. F. C. Lucchetti; N. Boaretto; F. N. C. Lopes; A. D. Malvezi; M. I. Lovo-Martins; V. L. H. Tatakihara; V. Fattori; R. S. Pereira; W. A. Verri; E. J. D. Araujo; P. Pinge; M. C. Martins-Pinge			2019	Metabolic syndrome agravates cardiovascular, oxidative and inflammatory dysfunction during the acute phase of Trypanosoma cruzi infection in mice			Excluded			Excluded by title and abstract					P.W. and F.Y.		2026-04-01		Not Eligible
316		S. Lommi; M. Manzoor; E. Engberg; N. Agrawal; T. A. Lakka; J. Leinonen; K. L. Kolho; H. Viljakainen			2022	The Composition and Functional Capacities of Saliva Microbiota Differ Between Children With Low and High Sweet Treat Consumption			Excluded			Excluded by title and abstract					P.W. and F.Y.		2026-04-01		Not Eligible
317		P. Lloberes; S. Sánchez-Vidaurre; A. Ferré; M. J. Cruz; J. Lorente; G. Sampol; F. Morell; X. Muñoz			2014	Effect of Continuous Positive Airway Pressure and Upper Airway Surgery on Exhaled Breath Condensate and Serum Biomarkers in Patients With Sleep Apnea			Excluded			Excluded by title and abstract					P.W. and F.Y.		2026-04-01		Not Eligible
318		Y. L. Liu; X. Y. Zhou; L. J. Xuan			2019	Magnesium lithospermate B ameliorates microcirculation perfusion in rats by promoting vascular NO production via activating the PI3K/AKT pathway			Excluded			Excluded by title and abstract					P.W. and F.Y.		2026-04-01		Eligible
319		J. Liu; S. G. Lloyd			2013	High-fat, low-carbohydrate diet alters myocardial oxidative stress and impairs recovery of cardiac function after ischemia and reperfusion in obese rats			Excluded			Excluded by title and abstract					P.W. and F.Y.		2026-04-01		Not Eligible
320		H. J. Liu; Y. Qin; K. Li; M. Li; J. H. Yang; H. L. Tao; Y. H. Tang; L. Yang; S. Chen; Y. R. Liu; C. Yang; W. Q. Gao; T. Sun			2021	Potential type 2 diabetes mellitus drug HMPA promotes short-chain fatty acid production by improving carbon catabolite repression effect of gut microbiota			Excluded			Excluded by title and abstract					P.W. and F.Y.		2026-04-01		Not Eligible
321		H. Liu; H. Zhao; J. J. Che; W. J. Yao			2022	Naringenin Protects against Hypertension by Regulating Lipid Disorder and Oxidative Stress in a Rat Model			Excluded			Excluded by title and abstract					P.W. and F.Y.		2026-04-01		Not Eligible
322		C. W. Liu; H. C. Tsai; C. C. Huang; C. Y. Tsai; Y. B. Su; M. W. Lin; K. C. Lee; Y. C. Hsieh; T. H. Li; S. F. Huang; Y. Y. Yang; M. C. Hou; H. C. Lin; F. Y. Lee; S. D. Lee			2018	Effects and mechanisms of caffeine to improve immunological and metabolic abnormalities in diet-induced obese rats			Excluded			Excluded by title and abstract					P.W. and F.Y.		2026-04-01		Not Eligible
323		N. S. Litwin; H. J. Van Ark; S. C. Hartley; K. A. Michell; A. R. Vazquez; E. K. Fischer; C. L. Melby; T. L. Weir; Y. Wei; S. Rao; K. L. Hildreth; D. R. Seals; M. J. Pagliassotti; S. A. Johnson			2019	Impact of Red Beetroot Juice on Vascular Endothelial Function and Cardiometabolic Responses to a High-Fat Meal in Middle-Aged/Older Adults with Overweight and Obesity: A Randomized, Double-Blind, Placebo-Controlled, Crossover Trial			Excluded			Excluded by title and abstract					P.W. and F.Y.		2026-04-01		Not Eligible
324		N. S. Litwin; H. J. Van Ark; S. C. Hartley; K. A. Michell; A. R. Vazquez; E. K. Fischer; C. L. Melby; T. L. Weir; Y. Wei; S. Rao; K. L. Hildreth; D. R. Seals; M. J. Pagliassotti; S. A. Johnson			2019	Impact of Red Beetroot Juice on Vascular Endothelial Function and Cardiometabolic Responses to a High-Fat Meal in Middle-Aged/Older Adults with Overweight and Obesity: A Randomized, Double-Blind, Placebo-Controlled, Crossover Trial			Excluded			Duplicate Literature					P.W. and F.Y.		2026-04-01		Not Eligible
325		L. Y. Lin; W. J. Lee; H. N. Shen; W. S. Yang; N. H. Pai; T. C. Su; C. S. Liau			2007	Nitric oxide production is paradoxically decreased after weight reduction surgery in morbid obesity patients			Excluded			Excluded by title and abstract					P.W. and F.Y.		2026-04-01		Not Eligible
326		L. J. Lin; H. X. Huang; F. Lei; T. Sun; Z. Chen; K. Qin; M. Y. Li; Y. Y. Hu; X. W. Huang; X. Y. Zhang; P. Zhang; X. J. Zhang; Z. G. She; J. J. Cai; S. J. Yang; P. Jia; H. L. Li			2023	Long-Term Exposure to Fine Particulate Constituents and Vascular Damage in a Population with Metabolic Abnormality in China			Excluded			Excluded by title and abstract					P.W. and F.Y.		2026-04-01		Not Eligible
327		X. Li; Y. Y. Wu; G. A. Li; W. B. Shen; W. Xiao; J. J. Liu; W. L. Hu; H. H. Lu; F. Huang			2023	The combined effects of exposure to multiple PM2.5 components on overweight and obesity in middle-aged and older adults: a nationwide cohort study from 125 cities in China			Excluded			Excluded by title and abstract					P.W. and F.Y.		2026-04-01		Not Eligible
328		T. Li; X. S. Lu; Y. F. Sun; X. B. Yang			2016	Effects of spinach nitrate on insulin resistance, endothelial dysfunction markers and inflammation in mice with high-fat and high-fructose consumption			Excluded			Excluded by title and abstract					P.W. and F.Y.		2026-04-01		Not Eligible
329		J. M. Li; W. Lu; J. Ye; Y. Han; H. Chen; L. S. Wang			2020	Association between expression of AMPK pathway and adiponectin, leptin, and vascular endothelial function in rats with coronary heart disease			Excluded			Excluded by title and abstract					P.W. and F.Y.		2026-04-01		Not Eligible
330		D. Li; E. Jovanovski; A. Zurbau; J. Sievenpiper; D. Milicic; A. El-Sohemy; V. Vuksan			2024	No Difference between the Efficacy of High-Nitrate and Low-Nitrate Vegetable Supplementation on Blood Pressure after 16 Weeks in Individuals with Early-Stage Hypertension: An Exploratory, Double-Blinded, Randomized, Controlled Trial			Excluded			Excluded by title and abstract					P.W. and F.Y.		2026-04-01		Not Eligible
331		C. Y. Li; F. H. Feng; X. L. Xiong; R. Li; N. Chen			2017	Exercise coupled with dietary restriction reduces oxidative stress in male adolescents with obesity			Excluded			Excluded by title and abstract					P.W. and F.Y.		2026-04-01		Not Eligible
332		B. B. Li; J. Liu; Y. H. Sun; M. M. Song; X. M. Zhao; Y. L. Sun			2024	Targeting SIRT3 signaling alleviates lung carcinoma progression by reducing hyperinsulinemia in postmenopausal obese mice: Protective intervention of betaxanthin			Excluded			Excluded by title and abstract					P.W. and F.Y.		2026-04-01		Not Eligible
333		J. P. Lekakis; C. M. Papamichael; T. G. Papaioannou; A. G. Dagre; K. S. Stamatelopoulos; D. Tryfonopoulos; A. D. Protogerou; S. F. Stamatelopoulos; M. Mavrikakis			2004	Oral folic acid enhances endothelial function in patients with hypercholesterolaemia receiving statins			Excluded			Excluded by title and abstract					P.W. and F.Y.		2026-04-01		Not Eligible
334		L. Leite-Almeida; M. Morato; D. Cosme; J. Afonso; J. C. Areias; A. Guerra; A. C. Afonso; A. Albino-Teixeira; T. Sousa; L. Correia-Costa			2021	Impact of physical activity on redox status and nitric oxide bioavailability in nonoverweight and overweight/obese prepubertal children			Excluded			Excluded by title and abstract					P.W. and F.Y.		2026-04-01		Not Eligible
335		H. S. Lee; S. M. Choi; S. H. Lim; C. I. Choi			2023	Betanin from Beetroot (Beta vulgaris L.) Regulates Lipid Metabolism and Promotes Fat Browning in 3T3-L1 Adipocytes			Excluded			Excluded by title and abstract					P.W. and F.Y.		2026-04-01		Not Eligible
336		T. W. Lebaron; R. B. Singh; G. Fatima; K. Kartikey; J. P. Sharma; S. M. Ostojic; A. Gvozdjakova; B. Kura; M. Noda; V. Mojto; M. A. Niaz; J. Slezak			2020	The effects of 24-week, high-concentration hydrogen-rich water on body composition, blood lipid profiles and inflammation biomarkers in men and women with metabolic syndrome: A randomized controlled trial			Excluded			Excluded by title and abstract					P.W. and F.Y.		2026-04-01		Not Eligible
337		V. V. Le; N. H. Lee; G. M. Go; S. K. Cho; M. Y. Jung; S. A. Lee			2026	Development of a cost-effective medium for enhanced biomass-associated fucoxanthin and bio-silica yields of diatom (Melosira nummuloides)			Excluded			Excluded by title and abstract					P.W. and F.Y.		2026-04-01		Not Eligible
338		K. Lawson			2000	Potassium channel openers as potential therapeutic weapons in ion channel disease			Excluded			Excluded by title and abstract					P.W. and F.Y.		2026-04-01		Not Eligible
339		J. Lara; I. Ogbonmwan; C. Oggioni; D. C. Zheng; O. Qadir; A. Ashor; K. Brandt; J. C. Mathers; M. Siervo			2015	Effects of handgrip exercise or inorganic nitrate supplementation on 24-h ambulatory blood pressure and peripheral arterial function in overweight and obese middle age and older adults: A pilot RCT			Excluded			NA					P.W. and F.Y.		2026-04-01		Eligible
340		J. Lara; I. Ogbonmwan; C. Oggioni; D. Zheng; O. Qadir; A. Ashor; K. Brandt; J. C. Mathers; M. Siervo			2015	Effects of handgrip exercise or inorganic nitrate supplementation on 24-h ambulatory blood pressure and peripheral arterial function in overweight and obese middle age and older adults: A pilot RCT			Excluded			Excluded by title and abstract					P.W. and F.Y.		2026-04-01		Not Eligible
341		J. Lara; I. Ogbonmwan; C. Oggioni; D. Zheng; O. Qadir; A. Ashor; K. Brandt; J. C. Mathers; M. Siervo			2015	Effects of handgrip exercise or inorganic nitrate supplementation on 24-h ambulatory blood pressure and peripheral arterial function in overweight and obese middle age and older adults: A pilot RCT			Excluded			Duplicate Literature					P.W. and F.Y.		2026-04-01		Not Eligible
342		J. Lara; I. Ogbonmwan; C. Oggioni; D. Zheng; O. Qadir; A. Ashor; K. Brandt; J. C. Mathers; M. Siervo			2015	Effects of handgrip exercise or inorganic nitrate supplementation on 24-h ambulatory blood pressure and peripheral arterial function in overweight and obese middle age and older adults: A pilot RCT			Excluded			Duplicate Literature					P.W. and F.Y.		2026-04-01		Not Eligible
343		J. Lara; I. Ogbonmwan; C. Oggioni; D. Zheng; J. C. Mathers; M. Siervo			2015	Isometric handgrip exercise or beetroot juice does not lower blood pressure in overweight older adults: A randomised controlled trial			Excluded			Excluded by title and abstract					P.W. and F.Y.		2026-04-01		Not Eligible
344		M. Landolfo; F. Spannella; C. Poliseno; A. Massacesi; F. Giulietti; R. Festa; E. Cavazzin; G. Sasso; A. Mazza; R. Sarzani			2023	The Effects of ESC/ESH-Based Written Generic Lifestyle Advice and a Nutraceutical on 24-Hour Blood Pressure in Patients with High-Normal Office Blood Pressure and Low-Moderate Cardiovascular Risk			Excluded			Excluded by title and abstract					P.W. and F.Y.		2026-04-01		Not Eligible
345		J. Lammens; A. Motoc; K. Tanaka; D. Belsack; B. Vandeloo; S. Lochy; D. Schoors; I. Van Loo; T. De Potter; V. Michiels; T. Tsugu; A. Van Dalem; Y. Thorrez; J. Magne; J. De Mey; B. Cosyns; J. F. Argacha			2025	Favorable impact of FFRCT on myocardial revascularization outcomes: Results from an observational real-world registry			Excluded			Excluded by title and abstract					P.W. and F.Y.		2026-04-01		Eligible
346		R. Lamichhane; P. R. Pandeya; K. H. Lee; S. G. Kim; H. P. Devkota; H. J. Jung			2020	Anti-Adipogenic and Anti-Inflammatory Activities of (-)-epi-Osmundalactone and Angiopteroside from Angiopteris helferiana C.Presl			Excluded			Excluded by title and abstract					P.W. and F.Y.		2026-04-01		Not Eligible
347		R. Lamichhane; S. G. Kim; A. Poudel; D. Sharma; K. H. Lee; H. J. Jung			2014	Evaluation of in vitro and in vivo Biological Activities of Cheilanthes albomarginata Clarke			Excluded			Excluded by title and abstract					P.W. and F.Y.		2026-04-01		Not Eligible
348		P. Kumar; K. K. Dubey			2017	Mycelium transformation of Streptomyces toxytricini into pellet: Role of culture conditions and kinetics			Excluded			Excluded by title and abstract					P.W. and F.Y.		2026-04-01		Not Eligible
349		G. R. Kumar; K. M. Spurthi; G. K. Kumar; T. M. Aiyengar; P. Chiranjeevi; S. Nivas; C. Anuradha; B. Swathi; S. K. Sahu; A. Ali; H. S. Rani			2016	Genetic polymorphisms of eNOS (-786T/C, Intron 4b/4a & 894G/T) and its association with asymptomatic first degree relatives of coronary heart disease patients			Excluded			Excluded by title and abstract					P.W. and F.Y.		2026-04-01		Not Eligible
350		M. Kravariti; K. K. Naka; S. N. Kalantaridou; N. Kazakos; C. S. Katsouras; A. Makrigiannakis; E. A. Paraskevaidis; G. P. Chrousos; A. Tsatsoulis; L. K. Michalis			2005	Predictors of endothelial dysfunction in young women with polycystic ovary syndrome			Excluded			Excluded by title and abstract					P.W. and F.Y.		2026-04-01		Not Eligible
351		M. Krause; J. Rodrigues-Krause; C. O'Hagan; G. De Vito; C. Boreham; D. Susta; P. Newsholme; C. Murphy			2012	Differential nitric oxide levels in the blood and skeletal muscle of type 2 diabetic subjects may be consequence of adiposity: a preliminary study			Excluded			Excluded by title and abstract					P.W. and F.Y.		2026-04-01		Not Eligible
352		K. O. Kopp; Y. Z. Li; E. J. Glotfelty; D. Tweedie; N. H. Greig			2024	Incretin-Based Multi-Agonist Peptides Are Neuroprotective and Anti-Inflammatory in Cellular Models of Neurodegeneration			Excluded			Excluded by title and abstract					P.W. and F.Y.		2026-04-01		Not Eligible
353		D. Konukoglu; Ö Serin; M. S. Turhan			2005	Plasma total homocysteine concentrations in obese and non-obese female patients with type 2 diabetes mellitus; Its relations with plasma oxidative stress and nitric oxide levels			Excluded			Excluded by title and abstract					P.W. and F.Y.		2026-04-01		Not Eligible
354		T. Kohro; D. Hayashi; Y. Okada; T. Yamazaki; R. Nagai; Jcad Investigators			2008	Demographics and changes in medical/interventional treatment of coronary artery disease patients over a 3.5-year period in Japan - The Japanese coronary artery disease study: Trend examination			Excluded			Excluded by title and abstract					P.W. and F.Y.		2026-04-01		Not Eligible
355		K. E. Koepp; M. Obokata; Y. N. V. Reddy; T. P. Olson; B. A. Borlaug			2020	Hemodynamic and Functional Impact of Epicardial Adipose Tissue in Heart Failure With Preserved Ejection Fraction			Excluded			Excluded by title and abstract					P.W. and F.Y.		2026-04-01		Not Eligible
356		H. Kocak; Y. Oner-Iyidogan; F. Gurdol; P. Oner; D. Esin			2011	Serum Asymmetric Dimethylarginine and Nitric Oxide Levels in Obese Postmenopausal Women			Excluded			Excluded by title and abstract					P.W. and F.Y.		2026-04-01		Not Eligible
357		J. P. D. Kleinloog; R. P. Mensink; E. T. H. C. Smeets; D. Ivanov; P. J. Joris			2022	Acute inorganic nitrate intake increases regional insulin action in the brain: Results of a double-blind, randomized, controlled cross-over trial with abdominally obese men			Excluded			Less relevant					P.W. and F.Y.		2026-04-01		Not Eligible
358		J. P. D. Kleinloog; R. P. Mensink; Ethc Smeets; D. Ivanov; P. J. Joris			2022	Acute inorganic nitrate intake increases regional insulin action in the brain: Results of a double-blind, randomized, controlled cross-over trial with abdominally obese men			Excluded			Duplicate Literature					P.W. and F.Y.		2026-04-01		Not Eligible
359		J. P. D. Kleinloog; R. P. Mensink; Ethc Smeets; D. Ivanov; P. J. Joris			2022	Acute inorganic nitrate intake increases regional insulin action in the brain: Results of a double-blind, randomized, controlled cross-over trial with abdominally obese men			Excluded			Duplicate Literature					P.W. and F.Y.		2026-04-01		Not Eligible
360		D. Kleiner; A. Bersényi; H. Fébel; V. Hegedus; E. Mátis; E. Sárdi			2013	Transmethylation and the redox homeostasis			Excluded			Excluded by title and abstract					P.W. and F.Y.		2026-04-01		Not Eligible
361		L. King; L. L. Xia; J. Chen; W. Y. Li; Q. Wang; Y. Huang; P. Wang; X. L. Liang; Y. G. Li; L. K. Chen; Z. L. Shan; X. L. Peng; L. G. Liu			2025	Exposure to perchlorate and cardiovascular disease in China: A community-based cross-sectional study and benchmark dose estimation☆			Excluded			Excluded by title and abstract					P.W. and F.Y.		2026-04-01		Not Eligible
362		K. Kim; M. K. Kwak; G. D. Bae; E. Y. Park; D. J. Baek; C. Y. Kim; S. E. Jang; H. S. Jun; Y. S. Oh			2021	Allomyrina dichotoma larva extract attenuates free fatty acid-induced lipotoxicity in pancreatic beta cells			Excluded			Excluded by title and abstract					P.W. and F.Y.		2026-04-01		Not Eligible
363		C. H. Kim; C. M. Wheatley-Guy; G. M. Stewart; D. Yeo; W. K. Shen; B. D. Johnson			2020	The impact of pulsed electromagnetic field therapy on blood pressure and circulating nitric oxide levels: a double blind, randomized study in subjects with metabolic syndrome			Excluded			Excluded by title and abstract					P.W. and F.Y.		2026-04-01		Not Eligible
364		N. Kicovic; D. Ivkovic; M. K. Ristivojevic; J. Vidic; J. Trifkovic; F. Andric; P. Ristivojevic			2026	Valorization of beetroot waste through betalains extraction using edible and ready-to-use NADES: A circular economy approach for next-generation health-promoting food colorants			Excluded			Excluded by title and abstract					P.W. and F.Y.		2026-04-01		Not Eligible
365		S. Khetan; R. Maharaj; G. K. Davis			2000	Management of acute myocardial infarction in the public sector in the Bahamas			Excluded			Excluded by title and abstract					P.W. and F.Y.		2026-04-01		Not Eligible
366		C. P. Kerley; E. Dolan; P. E. James; L. Cormican			2018	Dietary nitrate lowers ambulatory blood pressure in treated, uncontrolled hypertension: a 7-d, double-blind, randomised, placebo-controlled, cross-over trial			Excluded			Excluded by title and abstract					P.W. and F.Y.		2026-04-01		Not Eligible
367		C. P. Kerley; E. Dolan; P. E. James; L. Cormican			2018	Dietary nitrate lowers ambulatory blood pressure in treated, uncontrolled hypertension: A 7-d, double-blind, randomised, placebo-controlled, cross-over trial			Excluded			Duplicate Literature					P.W. and F.Y.		2026-04-01		Not Eligible
368		C. P. Kerley; E. Dolan; L. Cormican			2016	Dietary nitrate decreased blood pressure in obstructive sleep apnoea syndrome: A series of N-of-1 trials			Excluded			Excluded by title and abstract					P.W. and F.Y.		2026-04-01		Not Eligible
369		P. W. Kenny; J. Newman; T. S. Peat			2014	Nitrate in the active site of protein tyrosine phosphatase 1B is a putative mimetic of the transition state			Excluded			Excluded by title and abstract					P.W. and F.Y.		2026-04-01		Not Eligible
370		N. E. Keddari; X. T. Jian; Q. Wang; M. A. Mallah; Q. Zhang; X. J. Ma; F. F. Feng			2026	Individual and co-exposure to perchlorate, nitrate, and thiocyanate and insulin resistance in the U.S population: A dominant role of perchlorate			Excluded			Excluded by title and abstract					P.W. and F.Y.		2026-04-01		Not Eligible
371		L. Karpoff; A. Vinet; I. Schuster; C. Oudot; L. Goret; M. Dauzat; P. Obert; A. Perez-Martin			2009	Abnormal vascular reactivity at rest and exercise in obese boys			Excluded			Excluded by title and abstract					P.W. and F.Y.		2026-04-01		Not Eligible
372		S. Karki; W. M. Son; K. E. Seo; S. Y. Park			2017	Combined exercise training reduces blood pressure, arterial stiffness, and insulin resistance in obese prehypertensive adolescent girls			Excluded			Excluded by title and abstract					P.W. and F.Y.		2026-04-01		Not Eligible
373		J. J. Karjalainen; A. M. Kiviniemi; A. J. Hautala; O. P. Piira; E. S. Lepojärvi; T. H. Mäkikallio; H. V. Huikuri; M. P. Tulppo			2012	Determinants of heart rate recovery in coronary artery disease patients with and without type 2 diabetes			Excluded			Excluded by title and abstract					P.W. and F.Y.		2026-04-01		Not Eligible
374		L. Karimzadeh; G. Sohrab; M. Hedayati; S. Ebrahimof; G. Emami; T. Razavion			2023	Effects of concentrated beetroot juice consumption on glycemic control, blood pressure, and lipid profile in type 2 diabetes patients: randomized clinical trial study			Excluded			Excluded by title and abstract					P.W. and F.Y.		2026-04-01		Not Eligible
375		B. N. Kanuri; J. S. Kanshana; S. C. Rebello; P. Pathak; A. P. Gupta; J. R. Gayen; K. Jagavelu; M. Dikshit			2017	Altered glucose and lipid homeostasis in liver and adipose tissue pre-dispose inducible NOS knockout mice to insulin resistance			Excluded			Excluded by title and abstract					P.W. and F.Y.		2026-04-01		Not Eligible
376		S. Kannan; A. Anandhasayanam; E. S. Niranjana; R. Rajamurugan; B. Akash; S. Abitha; R. Nandhamurugan			2024	Apple cider vinegar effervescent tablets on gut health, obesity and user experience – A randomized controlled trial			Excluded			Excluded by title and abstract					P.W. and F.Y.		2026-04-01		Not Eligible
377		M. L. Justo; R. Rodriguez-Rodriguez; C. M. Claro; M. A. de Sotomayor; J. Parrado; M. D. Herrera			2013	Water-soluble rice bran enzymatic extract attenuates dyslipidemia, hypertension and insulin resistance in obese Zucker rats			Excluded			Excluded by title and abstract					P.W. and F.Y.		2026-04-01		Not Eligible
378		M. L. Justo; C. Claro; M. Zeyda; T. M. Stulnig; M. D. Herrera; R. Rodríguez-Rodríguez			2016	Rice bran prevents high-fat diet-induced inflammation and macrophage content in adipose tissue			Excluded			Excluded by title and abstract					P.W. and F.Y.		2026-04-01		Not Eligible
379		J. M. Jurek; K. Zablocka-Slowinska; J. Pieczynska; H. Clavero Mestres; T. Auguet			2025	Systematic Review of the Effects of Plant-Based Foods on Metabolic Outcomes in Adults with MASLD and Comorbidities Such as Obesity, Metabolic Syndrome, and Type 2 Diabetes			Excluded			Excluded by title and abstract					P.W. and F.Y.		2026-04-01		Not Eligible
380		A. Jovanovic; E. Sudar-Milovanovic; M. Obradovic; S. J. Pitt; A. J. Stewart; S. Zafirovic; J. Stanimirovic; D. Radak; E. R. Isenovic			2017	Influence of a High-fat Diet on Cardiac iNOS in Female Rats			Excluded			Excluded by title and abstract					P.W. and F.Y.		2026-04-01		Not Eligible
381		K. J. Joshipura; F. J. Muñoz-Torres; E. Morou-Bermudez; R. P. Patel			2017	Over-the-counter mouthwash use and risk of pre-diabetes/diabetes			Excluded			Excluded by title and abstract					P.W. and F.Y.		2026-04-01		Not Eligible
382		K. Joshipura; F. Muñoz-Torres; J. Fernández-Santiago; R. P. Patel; A. Lopez-Candales			2020	Over-the-counter mouthwash use, nitric oxide and hypertension risk			Excluded			Excluded by title and abstract					P.W. and F.Y.		2026-04-01		Not Eligible
383		P. J. Joris; R. P. Mensink			2013	Beetroot juice improves in overweight and slightly obese men postprandial endothelial function after consumption of a mixed meal			Excluded			Unavailable data					P.W. and F.Y.		2026-04-01		Not Eligible
384		P. J. Joris; R. P. Mensink			2013	Beetroot juice improves in overweight and slightly obese men postprandial endothelial function after consumption of a mixed meal			Excluded			Duplicate Literature					P.W. and F.Y.		2026-04-01		Not Eligible
385		P. J. Joris; R. P. Mensink			2013	Beetroot juice improves in overweight and slightly obese men postprandial endothelial function after consumption of a mixed meal			Excluded			Duplicate Literature					P.W. and F.Y.		2026-04-01		Not Eligible
386		B. JorgaIevic; D. Mladenovic; M. Ninkovic; M. Veskovic; V. Dragutinovic; A. Vatazevic; D. Vucevic; R. J. Vukicevic; T. Radosavljevic			2015	Rimonabant Improves Oxidative/Nitrosative Stress in Mice with Nonalcoholic Fatty Liver Disease			Excluded			Excluded by title and abstract					P.W. and F.Y.		2026-04-01		Not Eligible
387		A. Jimenéz-Aranda; G. Fernández-Vázquez; M. M. A-Serrano; R. J. Reiter; A. Agil			2014	Melatonin improves mitochondrial function in inguinal white adipose tissue of Zucker diabetic fatty rats			Excluded			Excluded by title and abstract					P.W. and F.Y.		2026-04-01		Not Eligible
388		Q. Jiang; Q. Li			2022	Association of environmental exposure to perchlorate, nitrate, and thiocyanate with overweight/obesity and central obesity among children and adolescents in the United States of America using data from the National Health and Nutrition Examination Survey (NHANES) 2005-2016			Excluded			Excluded by title and abstract					P.W. and F.Y.		2026-04-01		Not Eligible
389		S. Jeddi; N. Yousefzadeh; H. Afzali; A. Ghasemi			2021	Long-term nitrate administration increases expression of browning genes in epididymal adipose tissue of male type 2 diabetic rats			Excluded			Excluded by title and abstract					P.W. and F.Y.		2026-04-01		Not Eligible
390		D. Javeshghani; E. L. Schiffrin; M. R. Sairam; R. M. Touyz			2009	Potentiation of vascular oxidative stress and nitric oxide-mediated endothelial dysfunction by high-fat diet in a mouse model of estrogen deficiency and hyperandrogenemia			Excluded			Excluded by title and abstract					P.W. and F.Y.		2026-04-01		Not Eligible
391		B. Javadi; E. Ramazani; G. Abbaszadeh; F. Kalalinia; S. A. Emami; Z. Tayarani-Najaran			2025	Betanin and beetroot extract suppress the adipocyte differentiation in human adipose-derived stem cells			Excluded			Excluded by title and abstract					P.W. and F.Y.		2026-04-01		Not Eligible
392		R. Jansen; M. G. Niemeyer; T. J. Cleophas; A. H. Zwinderman			2000	Independent determinants of the efficacy of nitrate therapy			Excluded			Excluded by title and abstract					P.W. and F.Y.		2026-04-01		Not Eligible
393		V. Jakoviljevic; P. Milic; J. Bradic; J. Jeremic; V. Zivkovic; I. Srejovic; T. N. Turnic; I. Milosavljevic; N. Jeremic; S. Bolevich; M. L. Borovic; M. Mitrovic; V. Vucic			2019	Standardized aronia melanocarpa extract as novel supplement against metabolic syndrome: A rat model			Excluded			Excluded by title and abstract					P.W. and F.Y.		2026-04-01		Not Eligible
394		A. Jajja; A. Sutyarjoko; J. Lara; K. Rennie; K. Brandt; O. Qadir; M. Siervo			2014	Beetroot supplementation lowers daily systolic blood pressure in older, overweight subjects			Excluded			Less relevant					P.W. and F.Y.		2026-04-01		Not Eligible
395		A. Jajja; A. Sutyarjoko; J. Lara; K. Rennie; K. Brandt; O. Qadir; M. Siervo			2014	Beetroot supplementation lowers daily systolic blood pressure in older, overweight subjects			Excluded			Duplicate Literature					P.W. and F.Y.		2026-04-01		Eligible
396		A. Jajja; A. Sutyarjoko; J. Lara; K. Rennie; K. Brandt; O. Qadir; M. Siervo			2014	Beetroot supplementation lowers daily systolic blood pressure in older, overweight subjects			Excluded			Duplicate Literature					P.W. and F.Y.		2026-04-01		Not Eligible
397		A. Jajja; A. Sutyarjoko; J. Lara; K. Rennie; K. Brandt; O. Qadir; M. Siervo			2014	Beetroot supplementation lowers daily systolic blood pressure in older, overweight subjects			Excluded			Duplicate Literature					P.W. and F.Y.		2026-04-01		Not Eligible
398		A. Jajja; A. Sutyarjoko; J. Lara; O. Clio; K. Rennie; K. Brandt; O. Qadir; M. Siervo			2015	Effects of beetroot juice on daily and 24-hour ambulatory blood pressure monitoring in older overweight and obese subjects			Excluded			Excluded by title and abstract					P.W. and F.Y.		2026-04-01		Not Eligible
399		S. Jafari; M. Dehghani; H. Ghaem; M. Soveid; H. Hashemi			2023	Relationship between serum nitric oxide of patients with thyroid disorders and metabolic syndrome indices and nitrate concentration of water			Excluded			Excluded by title and abstract					P.W. and F.Y.		2026-04-01		Not Eligible
400		D. Ivashkevich; A. Ponomarenko; I. Manzhulo; R. Sultanov; I. Dyuizen			2023	Effect of Oleoylethanolamide-Based Dietary Supplement on Systemic Inflammation in the Development of Alimentary-Induced Obesity in Mice			Excluded			Excluded by title and abstract					P.W. and F.Y.		2026-04-01		Not Eligible
401		N. K. Ivanochko; A. A. Gatti; P. W. Stratford; M. R. Maly			2024	Interactions of cumulative load with biomarkers of cartilage turnover predict knee cartilage change over 2 years: data from the osteoarthritis initiative			Excluded			Excluded by title and abstract					P.W. and F.Y.		2026-04-01		Not Eligible
402		A. Ishaq; T. Tchkonia; J. L. Kirkland; M. Siervo; G. Saretzki			2022	Palmitate induces DNA damage and senescence in human adipocytes in vitro that can be alleviated by oleic acid but not inorganic nitrate			Excluded			Excluded by title and abstract					P.W. and F.Y.		2026-04-01		Not Eligible
403		R. M. Ion; E. Májai; M. D. Croitoru; O. A. Rusti; G. Beresescu; I. Fülöp; R. M. Neagoe			2025	Redox Homeostasis and Antioxidant Response After Bariatric Surgery in Severe Obesity: Insights from a Controlled Clinical Cohort			Excluded			Excluded by title and abstract					P.W. and F.Y.		2026-04-01		Not Eligible
404		K. Inoue; S. Fujie; N. Hasegawa; N. Horii; M. Uchida; K. Iemitsu; K. Sanada; T. Hamaoka; M. Iemitsu			2020	Aerobic exercise training-induced irisin secretion is associated with the reduction of arterial stiffness via nitric oxide production in adults with obesity			Excluded			Excluded by title and abstract					P.W. and F.Y.		2026-04-01		Not Eligible
405		Z. Iffiú-Soltész; E. Wanecq; A. Lomba; M. P. Portillo; F. Pellati; É Szöko; S. Bour; J. Woodley; F. I. Milagro; J. A. Martinez; P. Valet; C. Carpéné			2010	Chronic benzylamine administration in the drinking water improves glucose tolerance, reduces body weight gain and circulating cholesterol in high-fat diet-fed mice			Excluded			Excluded by title and abstract					P.W. and F.Y.		2026-04-01		Not Eligible
406		A. J. Hubb; M. H. Heit			2022	Comparing Urine Specimen Collection Methods for Urinalysis and Culture Agreement: A Paired Sample Design			Excluded			Excluded by title and abstract					P.W. and F.Y.		2026-04-01		Not Eligible
407		D. S. Hsia; D. J. Zhang; R. S. Beyl; F. L. Greenway; C. Khoo			2020	Effect of daily consumption of cranberry beverage on insulin sensitivity and modification of cardiovascular risk factors in adults with obesity: a pilot, randomised, placebo-controlled study			Excluded			Excluded by title and abstract					P.W. and F.Y.		2026-04-01		Not Eligible
408		D. S. Hsia; D. J. Zhang; R. S. Beyl; F. L. Greenway; C. Khoo			2020	Effect of daily consumption of cranberry beverage on insulin sensitivity and modification of cardiovascular risk factors in adults with obesity: a pilot, randomised, placebo-controlled study			Excluded			Duplicate Literature					P.W. and F.Y.		2026-04-01		Not Eligible
409		Asgary S;Afshani MR;Sahebkar A;Keshvari M;Taheri M;Jahanian E;Rafieian-Kopaei M;Malekian F;Sarrafzadegan N			2016	Improvement of hypertension, endothelial function and systemic inflammation following short-term supplementation with red beet (Beta vulgaris L.) juice: a randomized crossover pilot study.			Excluded			NA					P.W. and F.Y.		2026-04-01		Eligible
410		A. Hrabák; L. Derzbach; I. Csuka; T. Bajor; A. Körner			2011	Role of nitric oxide (NO) metabolism and inflammatory mediators in childhood obesity			Excluded			Excluded by title and abstract					P.W. and F.Y.		2026-04-01		Not Eligible
411		F. Hosseini-Esfahani; M. Rafiei; Z. Bahadoran; M. Hasheminia; P. Mirmiran; F. Azizi			2025	Prospective association between dietary source-determined nitrate/nitrite and the risk of metabolic syndrome among children and adolescents: Tehran lipid and glucose study			Excluded			Excluded by title and abstract					P.W. and F.Y.		2026-04-01		Not Eligible
412		S. Hoshida; F. Yuasa; Y. J. Lim; Y. Kijima; J. Iwasaka; T. Iwasaka; Eacs Investigators			2011	Differences in the mode of presentation for acute coronary syndrome by pre-hospitalization medication, in relation to coronary risk factors, East-Osaka acute coronary syndrome (EACS) registry			Excluded			Excluded by title and abstract					P.W. and F.Y.		2026-04-01		Not Eligible
413		S. J. Hong; W. J. Shim; J. I. Choi; H. J. Joo; S. Y. Shin; S. M. Park; S. Y. Lim; D. S. Lim			2007	Comparison of Effects of Telmisartan and Valsartan on Late Lumen Loss and Inflammatory Markers After Sirolimus-Eluting Stent Implantation in Hypertensive Patients			Excluded			Excluded by title and abstract					P.W. and F.Y.		2026-04-01		Not Eligible
414		G. Holtrop; A. M. Johnstone; C. Fyfe; S. W. Gratz			2012	Diet composition is associated with endogenous formation of N-nitroso compounds in obese men			Excluded			Excluded by title and abstract					P.W. and F.Y.		2026-04-01		Not Eligible
415		S. P. Hoekstra; N. C. Bishop; S. H. Faulkner; S. J. Bailey; C. A. Leicht			2018	Acute and chronic effects of hot water immersion on inflammation and metabolism in sedentary, overweight adults			Excluded			Excluded by title and abstract					P.W. and F.Y.		2026-04-01		Not Eligible
416		J. Hippisley-Cox; M. Pringle; N. Crown; A. Meal; A. Wynn			2001	Sex inequalities in ischaemic heart disease in general practice: cross sectional survey			Excluded			Excluded by title and abstract					P.W. and F.Y.		2026-04-01		Not Eligible
417		H. E. Hicklin; O. N. Gilbert; F. Ye; J. E. Brooks; B. Upadhya			2020	Hypertension as a Road to Treatment of Heart Failure with Preserved Ejection Fraction			Excluded			Excluded by title and abstract					P.W. and F.Y.		2026-04-01		Not Eligible
418		M. Hernández-Trejo; A. Montoya-Estrada; Y. Torres-Ramos; A. Espejel-Núñez; A. Guzmán-Grenfell; R. Morales-Hernández; M. Tolentino-Dolores; E. Laresgoiti-Servitje			2017	Oxidative stress biomarkers and their relationship with cytokine concentrations in overweight/obese pregnant women and their neonates			Excluded			Excluded by title and abstract					P.W. and F.Y.		2026-04-01		Not Eligible
419		M. G. Helal; S. E. Ayoub; W. F. Elkashefand; T. M. Ibrahim			2018	Caffeine affects HFD-induced hepatic steatosis by multifactorial intervention			Excluded			Excluded by title and abstract					P.W. and F.Y.		2026-04-01		Not Eligible
420		P. S. Hegde; M. B. Agni; P. Rai; M. Sadananda; A. M. Mirajkar; B. M. Kumar; A. V. Ranade; K. M. D. Gowda			2025	Unraveling the synergistic effects of Astaxanthin and DHA on perinatal undernutrition-induced oxidative stress and cognitive deficit			Excluded			Excluded by title and abstract					P.W. and F.Y.		2026-04-01		Not Eligible
421		Y. He; Y. X. Jiang; Y. Yang; J. H. Xu; Y. Zhang; Q. M. Wang; H. P. Shen; Y. P. Zhang; D. H. Yan; Z. Q. Peng; C. Liu; W. D. Wang; T. Schikowski; H. C. Li; B. Z. Yan; J. S. Ji; A. M. Chen; A. van Donkelaar; R. Martin; R. J. Chen; H. D. Kan; J. Cai; X. Ma			2022	Composition of fine particulate matter and risk of preterm birth: A nationwide birth cohort study in 336 Chinese cities			Excluded			Excluded by title and abstract					P.W. and F.Y.		2026-04-01		Not Eligible
422		C. Haswell; A. Ali; R. Page; R. Hurst; K. Rutherfurd-Markwick			2021	Potential of beetroot and blackcurrant compounds to improve metabolic syndrome risk factors			Excluded			Excluded by title and abstract					P.W. and F.Y.		2026-04-01		Not Eligible
423		M. Hansell; A. Åsberg; M. Laska			2020	Food preferences and nutrient composition in zoo-housed ring-tailed lemurs, Lemur catta			Excluded			Excluded by title and abstract					P.W. and F.Y.		2026-04-01		Not Eligible
424		M. H. Hafez; S. B. Gad; Y. S. El-Sayed			2025	Quercetin-mediated restoration of high-fat diet-induced male reproductive dysfunction through modifying spermatogenesis and unraveling 3β-HSD, 17β-HSD, and StAR pathways			Excluded			Excluded by title and abstract					P.W. and F.Y.		2026-04-01		Not Eligible
425		G. Hackett; N. Cole; M. Bhartia; D. Kennedy; J. Raju; P. Wilkinson			2013	Testosterone Replacement Therapy with Long-Acting Testosterone Undecanoate Improves Sexual Function and Quality-of-Life Parameters vs. Placebo in a Population of Men with Type 2 Diabetes			Excluded			Excluded by title and abstract					P.W. and F.Y.		2026-04-01		Not Eligible
426		P. Gupta; R. Goyal; Y. Chauhan; P. L. Sharma			2013	Possible modulation of FAS and PTP-1B signaling in ameliorative potential of Bombax ceiba against high fat diet induced obesity			Excluded			Excluded by title and abstract					P.W. and F.Y.		2026-04-01		Not Eligible
427		Q. Guo; K. Zhang; B. B. Wang; S. Z. Cao; T. Xue; Q. Zhang; H. Z. Tian; P. Fu; J. F. Zhang; X. L. Duan			2022	Chemical constituents of ambient fine particulate matter and obesity among school-aged children: A representative national study in China			Excluded			Excluded by title and abstract					P.W. and F.Y.		2026-04-01		Not Eligible
428		H. J. Gruber; C. Bernecker; S. Pailer; G. Fauler; R. Horejsi; R. Möller; A. Lechner; F. Fazekas; M. Truschnig-Wilders			2010	Hyperinsulinaemia in migraineurs is associated with nitric oxide stress			Excluded			Excluded by title and abstract					P.W. and F.Y.		2026-04-01		Not Eligible
429		M. Groer; D. Fuchs; A. Duffy; A. Louis-Jacques; A. D'Agata; T. T. Postolache			2018	Associations Among Obesity, Inflammation, and Tryptophan Catabolism in Pregnancy			Excluded			Excluded by title and abstract					P.W. and F.Y.		2026-04-01		Not Eligible
430		S. Gorjanovic; S. Zlatanovic; J. Lalicic-Petronijevic; M. Dodevska; D. Micic; M. Stevanovic; F. Pastor			2024	Enhancing composition and functionality of jelly candies through apple and beetroot pomace flour addition			Excluded			Excluded by title and abstract					P.W. and F.Y.		2026-04-01		Not Eligible
431		D. González-Hedström; L. Guerra-Ménendez; A. Tejera-Muñoz; S. Amor; M. de la Fuente-Fernández; B. Martín-Carro; R. Arriazu; A. L. García-Villalón; M. Granado			2020	Overfeeding during Lactation in Rats is Associated with Cardiovascular Insulin Resistance in the Short-Term			Excluded			Excluded by title and abstract					P.W. and F.Y.		2026-04-01		Not Eligible
432		J. A. S. Gomes; J. F. Silva; A. P. Marçal; G. C. Silva; G. F. Gomes; A. C. P. de Oliveira; V. L. Soares; M. C. Oliveira; A. V. M. Ferreira; D. C. Aguiar			2020	High-refined carbohydrate diet consumption induces neuroinflammation and anxiety-like behavior in mice			Excluded			Excluded by title and abstract					P.W. and F.Y.		2026-04-01		Not Eligible
433		J. A. S. Gomes; M. C. Oliveira; P. H. Gobira; G. C. Silva; A. P. Marcal; G. F. Gomes; C. Z. Ferrari; V. S. Lemos; A. C. P. de Oliveira; L. B. Vieira; A. V. M. Ferreira; D. C. Aguiar			2018	A high-refined carbohydrate diet facilitates compulsive-like behavior in mice through the nitric oxide pathway			Excluded			Excluded by title and abstract					P.W. and F.Y.		2026-04-01		Not Eligible
434		A. P. O. Gomes; M. A. Ferreira; J. M. Camargo; M. D. Araújo; A. S. Mortoza; J. F. Mota; A. S. G. Coelho; C. D. Capitani; W. K. T. Coltro; P. B. Botelho			2019	Organic beet leaves and stalk juice attenuates HDL-C reduction induced by high-fat meal in dyslipidemic patients: A pilot randomized controlled trial			Excluded			Excluded by title and abstract					P.W. and F.Y.		2026-04-01		Not Eligible
435		S. L. Godrich; C. R. Davies; J. Darby; A. Devine			2018	Strategies to Address the Complex Challenge of Improving Regional and Remote Children's Fruit and Vegetable Consumption			Excluded			Excluded by title and abstract					P.W. and F.Y.		2026-04-01		Not Eligible
436		N. Godinho; M. Morato; A. Albino-Teixeira; A. C. Afonso; T. Sousa; L. Correia-Costa			2024	Gender-related differences in cardiometabolic risk factors and oxidative stress among prepubertal children with obesity			Excluded			Excluded by title and abstract					P.W. and F.Y.		2026-04-01		Not Eligible
437		F. Gode; C. Karagoz; C. Posaci; B. Saatli; D. Uysal; M. Secil; B. Akdeniz			2011	Alteration of cardiovascular risk parameters in women with polycystic ovary syndrome who were prescribed to ethinyl estradiol-cyproterone acetate			Excluded			Excluded by title and abstract					P.W. and F.Y.		2026-04-01		Not Eligible
438		A. Ghennai; E. A. Koceir; S. Aouichat-Bouguerra; S. Bouderba			2017	Arthrospira platensis improves macrophages arginine metabolism and prevents insulin resistance in Psammomys obesus			Excluded			Excluded by title and abstract					P.W. and F.Y.		2026-04-01		Not Eligible
439		A. Ghasemi; S. Zahediasl; F. Azizi			2013	Elevated Nitric Oxide Metabolites are Associated with Obesity in Women			Excluded			Excluded by title and abstract					P.W. and F.Y.		2026-04-01		Not Eligible
440		A. Ghasemi; S. Zahediasl; F. Azizi			2012	High serum nitric oxide metabolites and incident metabolic syndrome			Excluded			Duplicate Literature					P.W. and F.Y.		2026-04-01		Not Eligible
441		A. Ghasemi; S. Zahediasl; F. Azizi			2010	Reference values for serum nitric oxide metabolites in pediatrics			Excluded			Excluded by title and abstract					P.W. and F.Y.		2026-04-01		Not Eligible
442		A. M. Gámez-Méndez; H. Vargas-Robles; M. Arellano-Mendoza; E. Cruz-Laguna; A. Rios; B. Escalante			2014	Early stage of obesity potentiates nitric oxide reduction during the development of renal failure			Excluded			Excluded by title and abstract					P.W. and F.Y.		2026-04-01		Not Eligible
443		T. T. Fung; M. Schulze; J. E. Manson; W. C. Willett; F. B. Hu			2004	Dietary patterns, meat intake, and the risk of type 2 diabetes in women			Excluded			Excluded by title and abstract					P.W. and F.Y.		2026-04-01		Not Eligible
444		T. Fulop; E. Jebelovszki; N. Erdei; T. Szerafin; T. Forster; I. Edes; A. Koller; Z. Bagi			2007	Adaptation of vasomotor function of human coronary Arterioles to the simultaneous presence of obesity and hypertension			Excluded			Excluded by title and abstract					P.W. and F.Y.		2026-04-01		Not Eligible
445		K. Fujita; K. Wada; Y. Nozaki; M. Yoneda; H. Endo; H. Takahashi; H. Kirikoshi; M. Inamori; N. Kobayashi; K. Kubota; S. Saito; A. Nakajima			2011	Serum nitric oxide metabolite as a biomarker of visceral fat accumulation: Clinical significance of measurement for nitrate/nitrite			Excluded			Excluded by title and abstract					P.W. and F.Y.		2026-04-01		Not Eligible
446		S. Fujie; N. Hasegawa; T. Kurihara; K. Sanada; T. Hamaoka; M. Iemitsu			2017	Association between aerobic exercise training effects of serum adropin level, arterial stiffness, and adiposity in obese elderly adults			Excluded			Excluded by title and abstract					P.W. and F.Y.		2026-04-01		Not Eligible
447		D. Fuchs; J. Nyakayiru; R. Draijer; T. P. J. Mulder; M. T. E. Hopman; T. M. H. Eijsvogels; D. H. Thijssen			2016	Impact of flavonoid-rich black tea and beetroot juice on postprandial peripheral vascular resistance and glucose homeostasis in obese, insulin-resistant men: A randomized controlled trial			Excluded			Excluded by title and abstract					P.W. and F.Y.		2026-04-01		Not Eligible
448		Besd Freitas; L. L. de Castro; J. R. S. Aguiar; C. G. B. de Araújo; M. B. Visacri; B. T. Tuan; E. D. Pincinato; P. Moriel			2015	Antioxidant capacity total in non-melanoma skin cancer and its relationship with food consumption of antioxidant nutrients			Excluded			Excluded by title and abstract					P.W. and F.Y.		2026-04-01		Not Eligible
449		D. M. Freedman; R. W. Kuncl; E. K. Cahoon; D. R. Rivera; R. M. Pfeiffer			2018	Relationship of statins and other cholesterol-lowering medications and risk of amyotrophic lateral sclerosis in the US elderly			Excluded			Excluded by title and abstract					P.W. and F.Y.		2026-04-01		Not Eligible
450		S. J. François; P. Erne; P. Urban; M. Maggiorini; B. Seifert; F. Gutzwiller; D. Radovanovic; Amis Plus Investigators			2010	Impact of a normal or non-specific admission ECG on the treatment and early outcome of patients with myocardial infarction in Swiss hospitals between 2003 and 2008			Excluded			Excluded by title and abstract					P.W. and F.Y.		2026-04-01		Not Eligible
451		C. M. R. Franco; A. M. J. Lima; L. Ataíde; O. G. Lins; C. M. M. Castro; A. A. Bezerra; M. F. de Oliveira; J. R. M. Oliveira			2012	Obstructive Sleep Apnea Severity Correlates with Cellular and Plasma Oxidative Stress Parameters and Affective Symptoms			Excluded			Excluded by title and abstract					P.W. and F.Y.		2026-04-01		Not Eligible
452		L. J. Flores-Alvarado; N. O. Dávalos-Rodríguez; D. García-Cruz; P. M. Madrigal-Ruiz; R. Ruiz-Mejía; M. E. Aguilar-Aldrete; N. Villa-Ruano; S. A. Ramirez-Garcia			2016	(CAG)n polymorphism of the ATXN2 gene, a new marker of susceptibility for type 2 diabetes mellitus			Excluded			Excluded by title and abstract					P.W. and F.Y.		2026-04-01		Not Eligible
453		A. Fischer; K. Lüersen; G. Schultheiss; S. de Pascual-Teresa; A. Mereu; I. R. Ipharraguerre; G. Rimbach			2020	Supplementation with nitrate only modestly affects lipid and glucose metabolism in genetic and dietary-induced murine models of obesity			Excluded			Excluded by title and abstract					P.W. and F.Y.		2026-04-01		Not Eligible
454		S. Ferrant; C. Laplanche; G. Durbe; A. Probst; P. Dugast; P. Durand; J. M. Sanchez-Perez; J. L. Probst			2013	Continuous measurement of nitrate concentration in a highly event-responsive agricultural catchment in south-west of France: is the gain of information useful?			Excluded			Excluded by title and abstract					P.W. and F.Y.		2026-04-01		Not Eligible
455		C. P. Fenster; V. M. Darley-Usmar; A. L. Landar; B. A. Gower; R. L. Weinsier; G. R. Hunter; R. P. Patel			2004	Weight loss and race modulate nitric oxide metabolism in overweight women			Excluded			Excluded by title and abstract					P.W. and F.Y.		2026-04-01		Not Eligible
456		M. Fekete; T. Csípő; V. Fazekas-Pongor; M. Bálint; Z. Csizmadia; S. Tarantini; J. T. Varga			2023	The Possible Role of Food and Diet in the Quality of Life in Patients with COPD—A State-of-the-Art Review			Excluded			Excluded by title and abstract					P.W. and F.Y.		2026-04-01		Not Eligible
457		E. Fechner; L. Bilet; H. P. F. Peters; P. Schrauwen; R. P. Mensink			2020	A Whole-Diet Approach Affects Not Only Fasting but Also Postprandial Cardiometabolic Risk Markers in Overweight and Obese Adults: A Randomized Controlled Trial			Excluded			Excluded by title and abstract					P.W. and F.Y.		2026-04-01		Eligible
458		H. L. Fateh; S. A. Rashid; S. S. Muhammad; S. H. Al-Jaf; A. M. Ali			2023	Comparing effects of beetroot juice and Mediterranean diet on liver enzymes and sonographic appearance in patients with non-alcoholic fatty liver disease: a randomized control trials			Excluded			Excluded by title and abstract					P.W. and F.Y.		2026-04-01		Not Eligible
459		Y. Fan; F. F. Wei; Y. J. Zhou; H. Zhang			2016	Association of non-alcoholic fatty liver disease with impaired endothelial function by flow-mediated dilation: A meta-analysis			Excluded			Excluded by title and abstract					P.W. and F.Y.		2026-04-01		Not Eligible
460		L. Evans; L. Myatt			2017	Sexual dimorphism in the effect of maternal obesity on antioxidant defense mechanisms in the human placenta			Excluded			Excluded by title and abstract					P.W. and F.Y.		2026-04-01		Not Eligible
461		S. S. Essawy; K. A. Abdel-Sater; A. A. Elbaz			2014	Comparing the effects of inorganic nitrate and allopurinol in renovascular complications of metabolic syndrome in rats: role of nitric oxide and uric acid			Excluded			Excluded by title and abstract					P.W. and F.Y.		2026-04-01		Not Eligible
462		S. Essawy; A. S. Khaled; E. Amani			2012	COMPARING THE EFFECTS OF INORGANIC NITRATE AND ALLOPURINOL IN RENOVASCULAR COMPLICATIONS OF METABOLIC SYNDROME IN RATS: ROLE OF NITRIC OXIDE AND URIC ACID			Excluded			Excluded by title and abstract					P.W. and F.Y.		2026-04-01		Not Eligible
463		A. Esparham; S. Roohi; S. Ahmadyar; A. Dalili; P. R. Nelson; Z. Khorgami			2023	Impact of bariatric surgery on carotid intima-media thickness, flow-mediated dilation, and nitrite-mediated dilation: a systematic review and meta-analysis			Excluded			Excluded by title and abstract					P.W. and F.Y.		2026-04-01		Not Eligible
464		D. W. Erichsen; P. Pokharel; C. Kyro; J. Schullehner; L. Z. Zhong; C. P. Bondonno; F. Dalgaard; P. F. Hendriksen; T. Sigsgaard; J. M. Hodgson; A. Olsen; A. Tjonneland; N. P. Bondonno			2024	Source-specific nitrate and nitrite intakes and associations with sociodemographic factors in the Danish Diet Cancer and Health cohort			Excluded			Excluded by title and abstract					P.W. and F.Y.		2026-04-01		Not Eligible
465		U. M. Enriquez; N. M. G. Velázquez; M. M. Hossain; J. L. Kyzer; I. A. Guzei; C. J. Wenthur			2026	Generation of enantiospecific monoclonal antibodies against (2R,6R)-hydroxynorketamine			Excluded			Excluded by title and abstract					P.W. and F.Y.		2026-04-01		Not Eligible
466		S. Engeli; D. Tsikas; A. C. Lehmann; J. Böhnke; V. Haas; A. Strauß; J. Janke; K. Gorzelniak; F. C. Luft; J. Jordan			2012	Influence of dietary fat ingestion on asymmetrical dimethylarginine in lean and obese human subjects			Excluded			Excluded by title and abstract					P.W. and F.Y.		2026-04-01		Not Eligible
467		S. Engeli; D. Tsikas; A. C. Lehmann; J. Böhnke; V. Haas; A. Strauß; J. Janke; K. Gorzelniak; F. C. Luft; J. Jordan			2012	Influence of dietary fat ingestion on asymmetrical dimethylarginine in lean and obese human subjects			Excluded			Duplicate Literature					P.W. and F.Y.		2026-04-01		Not Eligible
468		L. S. Engel; W. H. Chow; T. L. Vaughan; M. D. Gammon; H. A. Risch; J. L. Stanford; J. B. Schoenberg; S. T. Mayne; R. Dubrow; H. Rotterdam; A. B. West; M. Blaser; W. J. Blot; M. H. Gail; J. F. Fraumeni			2003	Population attributable risks of esophageal and gastric cancers			Excluded			Excluded by title and abstract					P.W. and F.Y.		2026-04-01		Not Eligible
469		Turner KD||Kronemberger A||Bae D||Bock JM||Hughes WE||Ueda K||Feider AJ||Hanada S||de Sousa LGO||Harris MP||Anderson EJ||Bodine SC||Zimmerman MB||Casey DP||Lira VA			2022	Effects of Combined Inorganic Nitrate and Nitrite Supplementation on Cardiorespiratory Fitness and Skeletal Muscle Oxidative Capacity in Type 2 Diabetes: A Pilot Randomized Controlled Trial.			Excluded			Unavailable data					P.W. and F.Y.		2026-04-01		Not Eligible
470		A. F. Emiliano; Lcrm de Cavalho; V. D. C. Cordeiro; C. A. da Costa; P. B. R. de Oliveira; E. F. Queiroz; D. D. Moreira; G. T. Boaventura; R. S. de Moura; A. C. Resende			2011	Metabolic Disorders and Oxidative Stress Programming in Offspring of Rats Fed a High-fat Diet During Lactation: Effects of a Vinifera Grape Skin (ACH09) Extract			Excluded			Excluded by title and abstract					P.W. and F.Y.		2026-04-01		Not Eligible
471		V. R. Elsner; G. P. Dorneles; M. A. Santos; I. M. da Silva; P. Romao; A. Peres			2020	Exercise-induced BDNF production by mononuclear cells of sedentary and physically active obese men			Excluded			Excluded by title and abstract					P.W. and F.Y.		2026-04-01		Not Eligible
472		A. A. Elmarakby; J. D. Imig			2010	Obesity is the major contributor to vascular dysfunction and inflammation in high-fat diet hypertensive rats			Excluded			Excluded by title and abstract					P.W. and F.Y.		2026-04-01		Not Eligible
473		Aama El-Sehrawy; A. Hjazi; A. Nourmohammad; E. F. Oghenemaro; S. Uthirapathy; J. Balaji; H. Punia; M. R. Kumar; A. S. Chauhan; F. Jafarzadeh			2025	The association between vegetable-derived nitrate and nitrite intake, cardiovascular risk factors and glycemic markers in obese individuals			Excluded			Excluded by title and abstract					P.W. and F.Y.		2026-04-01		Not Eligible
474		O. El Safoury; M. Fawzi; R. M. A. Hay; A. S. Hassan; Z. El Maadawi; L. Rashed			2010	Increased tissue leptin hormone level and mast cell count in skin tags: A possible role of adipoimmune in the growth of benign skin growths			Excluded			Excluded by title and abstract					P.W. and F.Y.		2026-04-01		Not Eligible
475		I. Edirisinghe; K. M. Hallam; C. T. Kappagoda			2006	Effect of fatty acids on endothelium-dependent relaxation in the rabbit aorta			Excluded			Excluded by title and abstract					P.W. and F.Y.		2026-04-01		Not Eligible
476		H. B. Eccleston; K. K. Andringa; A. M. Betancourt; A. L. King; S. K. Mantena; T. M. Swain; H. N. Tinsley; R. N. Nolte; T. R. Nagy; G. A. Abrams; S. M. Bailey			2011	Chronic Exposure to a High-Fat Diet Induces Hepatic Steatosis, Impairs Nitric Oxide Bioavailability, and Modifies the Mitochondrial Proteome in Mice			Excluded			Excluded by title and abstract					P.W. and F.Y.		2026-04-01		Not Eligible
477		R. R. e-Lacerda; N. G. Barra; M. O. Conn; D. K. Zada; N. Robin; H. Fang; D. M. Marko; N. Punde; S. Kalyan; H. Gunn; J. D. Schertzer			2026	Postbiotic gut bacteria site-specific immunomodulators improve liver steatosis, inflammation, and fibrosis in obese mice with MASLD			Excluded			Excluded by title and abstract					P.W. and F.Y.		2026-04-01		Not Eligible
478		S. F. P. Duarte; E. A. Francischetti; V. Genelhu-Abreu; S. G. Barroso; J. U. Braga; P. H. Cabello; M. M. G. Pimentel			2006	p.Q223R leptin receptor polymorphism associated with obesity in Brazilian multiethnic subjects			Excluded			Excluded by title and abstract					P.W. and F.Y.		2026-04-01		Not Eligible
479		I. D. E. Duarte; D. Milenkovic; L. N. Fraga; C. P. Coutinho; A. M. Costa; J. E. Tanus-Santos; S. O. Conde-Tella; F. M. Lajolo; N. M. A. Hassimotto			2025	Brazilian passion fruit modulates vascular inflammation and gene networks of cholesterol metabolism in overweight individuals			Excluded			Excluded by title and abstract					P.W. and F.Y.		2026-04-01		Not Eligible
480		A. D. Dobrian; S. D. Schriver; A. A. Khraibi; R. L. Prewitt			2004	Pioglitazone prevents hypertension and reduces oxidative stress in diet-induced obesity			Excluded			Excluded by title and abstract					P.W. and F.Y.		2026-04-01		Not Eligible
481		A. D. Dobrian; M. J. Davies; S. D. Schriver; T. J. Lauterio; R. L. Prewitt			2001	Oxidative stress in a rat model of obesity-induced hypertension			Excluded			Excluded by title and abstract					P.W. and F.Y.		2026-04-01		Not Eligible
482		K. Dobashi; K. Asayama; T. Nakane; K. Kodera; H. Hayashibe; S. Nakazawa			2000	Troglitazone inhibits the expression of inducible nitric oxide synthase in adipocytes in vitro and in vivo - Study in 3T3-L1 cells and Otsuka Long-Evans Tokushima Fatty rats			Excluded			Excluded by title and abstract					P.W. and F.Y.		2026-04-01		Not Eligible
483		A. P. do Nascimento; A. Monte-Alto-Costa			2011	Both obesity-prone and obesity-resistant rats present delayed cutaneous wound healing			Excluded			Excluded by title and abstract					P.W. and F.Y.		2026-04-01		Not Eligible
484		D. Djurica; R. R. Holt; J. Y. Ren; A. W. Shindel; R. M. Hackman; C. L. Keen			2016	Effects of a dietary strawberry powder on parameters of vascular health in adolescent males			Excluded			Excluded by title and abstract					P.W. and F.Y.		2026-04-01		Not Eligible
485		D. Djurica; R. R. Holt; J. Ren; A. W. Shindel; R. M. Hackman; C. L. Keen			2016	Effects of a dietary strawberry powder on parameters of vascular health in adolescent males			Excluded			Excluded by title and abstract					P.W. and F.Y.		2026-04-01		Not Eligible
486		D. Djurica; R. R. Holt; J. Ren; A. W. Shindel; R. M. Hackman; C. L. Keen			2016	Effects of a dietary strawberry powder on parameters of vascular health in adolescent males			Excluded			Duplicate Literature					P.W. and F.Y.		2026-04-01		Not Eligible
487		K. M. Dickinson; P. M. Clifton; J. B. Keogh			2014	A reduction of 3g/day from a usual 9g/day salt diet improves endothelial function and decreases endothelin-1 in a randomised cross_over study in normotensive overweight and obese subjects			Excluded			Excluded by title and abstract					P.W. and F.Y.		2026-04-01		Not Eligible
488		K. M. Dickinson; P. M. Clifton; J. B. Keogh			2014	A reduction of 3 g/day from a usual 9 g/day salt diet improves endothelial function and decreases endothelin-1 in a randomised cross_over study in normotensive overweight and obese subjects			Excluded			Duplicate Literature					P.W. and F.Y.		2026-04-01		Not Eligible
489		M. D. Dias; M. Goulart; C. Dalécio; S. Enes-Marques; E. D. L. Salles; M. Venâncio; E. M. Pereira; V. A. Paffaro; E. K. Incerpi; R. Soncini			2018	Metformin influences on respiratory system in obese mice induced by postnatal overnutrition			Excluded			Excluded by title and abstract					P.W. and F.Y.		2026-04-01		Not Eligible
490		G. K. Dhamrait; K. Panchal; N. J. Fleury; T. N. Abel; M. K. Ancliffe; R. C. Crew; K. Croft; B. O. Fernandez; M. Minnion; P. H. Hart; R. M. Lucas; P. J. Mark; M. Feelisch; R. B. Weller; V. Matthews; S. Gorman			2020	Characterising nitric oxide-mediated metabolic benefits of low-dose ultraviolet radiation in the mouse: a focus on brown adipose tissue			Excluded			Excluded by title and abstract					P.W. and F.Y.		2026-04-01		Not Eligible
491		A. Deveaux; H. Fouillet; K. J. Petzke; D. Hermier; E. André; P. Bunouf; F. Lantoine-Adam; R. Benamouzig; V. Mathé; J. F. Huneau; F. Mariotti			2016	A slow-compared with a fast-release form of oral arginine increases its utilization for nitric oxide synthesis in overweight adults with cardiometabolic risk factors in a randomized controlled study			Excluded			Excluded by title and abstract					P.W. and F.Y.		2026-04-01		Not Eligible
492		G. Derosa; E. Fogari; A. F. G. Cicero; A. D'Angelo; L. Ciccarelli; M. N. Piccinni; F. Pricolo; S. A. T. Salvadeo; A. Gravina; I. Ferrari; R. Fogari			2007	Blood pressure control and inflammatory markers in type 2 diabetic patients treated with pioglitazone or rosiglitazone and metformin			Excluded			Excluded by title and abstract					P.W. and F.Y.		2026-04-01		Not Eligible
493		G. Derosa; A. D'Angelo; S. A. T. Salvadeo; I. Ferrari; E. Fogari; A. Gravina; R. Mereu; I. Palumbo; P. Maffioli; S. Randazzo; A. F. G. Cicero			2010	Modification of vascular and inflammation biomarkers after OGTT in overweight healthy and diabetic subjects			Excluded			Excluded by title and abstract					P.W. and F.Y.		2026-04-01		Not Eligible
494		M. Del Ben; M. Fabiani; L. Loffredo; L. Polimeni; R. Carnevale; F. Baratta; M. Brunori; F. Albanese; T. Augelletti; F. Violi; F. Angelico			2012	Oxidative stress mediated arterial dysfunction in patients with obstructive sleep apnoea and the effect of continuous positive airway pressure treatment			Excluded			Excluded by title and abstract					P.W. and F.Y.		2026-04-01		Not Eligible
495		L. D. S. de Vargas; J. Jantsch; J. R. Fontoura; G. P. Dorneles; A. Peres; R. P. Guedes			2023	Effects of Zinc Supplementation on Inflammatory and Cognitive Parameters in Middle-Aged Women with Overweight or Obesity			Excluded			Excluded by title and abstract					P.W. and F.Y.		2026-04-01		Not Eligible
496		L. D. de Vargas; J. Jantsch; J. R. Fontoura; G. P. Dorneles; A. Peres; R. P. Guedes			2023	Effects of Zinc Supplementation on Inflammatory and Cognitive Parameters in Middle-Aged Women with Overweight or Obesity			Excluded			Excluded by title and abstract					P.W. and F.Y.		2026-04-01		Not Eligible
497		F. De Nigris; M. L. Balestrieri; S. Williams-Ignarro; F. P. D'Armiento; C. Fiorito; L. J. Ignarro; C. Napoli			2007	The influence of pomegranate fruit extract in comparison to regular pomegranate juice and seed oil on nitric oxide and arterial function in obese Zucker rats			Excluded			Excluded by title and abstract					P.W. and F.Y.		2026-04-01		Not Eligible
498		J. A. de Miranda; R. Lacchini; V. A. Belo; C. M. M. Lanna; J. T. Sertorio; M. R. Luizon; J. E. Tanus-Santos			2015	The effects of endothelial nitric oxide synthase tagSNPs on nitrite levels and risk of hypertension and obesity in children and adolescents			Excluded			Excluded by title and abstract					P.W. and F.Y.		2026-04-01		Not Eligible
499		J. A. de Miranda; W. R. Cunha; J. C. M. Lovisi; C. M. M. Lanna; L. C. Pinheiro; R. Lacchini; J. E. Tanus-Santos; V. D. Belo			2025	Oxidative stress and obesity are associated with endothelial dysfunction and subclinical atherosclerosis in adolescents			Excluded			Excluded by title and abstract					P.W. and F.Y.		2026-04-01		Not Eligible
500		G. De Luca; M. Verdoia; S. Savonitto; L. A. Ferri; L. Piatti; D. Grosseto; N. Morici; I. Bossi; P. Sganzerla; G. Tortorella; M. Cacucci; M. Ferrario; E. Murena; G. Sibilio; S. Tondi; A. Toso; S. Bongioanni; A. Ravera; E. Corrada; M. Mariani; L. Di Ascenzo; A. S. Petronio; C. Cavallini; G. Vitrella; R. Antonicelli; R. Rogacka; S. De Servi			2020	Impact of body mass index on clinical outcome among elderly patients with acute coronary syndrome treated with percutaneous coronary intervention: Insights from the ELDERLY ACS 2 trial			Excluded			Excluded by title and abstract					P.W. and F.Y.		2026-04-01		Not Eligible
501		D. de Lima Bezerra Á; E. C. Costa; D. A. Pacheco; D. C. Souza; L. F. Farias-Junior; R. M. Ritti-Dia; G. B. Grigolo; P. I. H. de Bittencourt Júnior; M. Krause; A. P. T. Fayh			2019	Effect of Acute Dietary Nitrate Supplementation on the Post-Exercise Ambulatory Blood Pressure in Obese Males: A Randomized, Controlled, Crossover Trial			Excluded			Less relevant					P.W. and F.Y.		2026-04-01		Not Eligible
502		ÁD de Lima Bezerra; E. C. Costa; D. A. Pacheco; D. C. Souza; L. F. Farias-Junior; R. M. Ritti-Dia; G. B. Grigolo; P. I. H. de Bittencourt Júnior; M. Krause; A. P. T. Fayh			2019	Effect of Acute Dietary Nitrate Supplementation on the Post-Exercise Ambulatory Blood Pressure in Obese Males: A Randomized, Controlled, Crossover Trial			Excluded			Duplicate Literature					P.W. and F.Y.		2026-04-01		Not Eligible
503		ÁD de Lima Bezerra; E. C. Costa; D. A. Pacheco; D. C. Souza; L. F. Farias-Junior; R. M. Ritti-Dia; G. B. Grigolo; P. I. H. de Bittencourt Júnior; M. Krause; A. P. T. Fayh			2019	Effect of Acute Dietary Nitrate Supplementation on the Post-Exercise Ambulatory Blood Pressure in Obese Males: A Randomized, Controlled, Crossover Trial			Excluded			Duplicate Literature					P.W. and F.Y.		2026-04-01		Not Eligible
504		A. M. J. De Lima; C. M. R. Franco; Cmmb De Castro; A. D. A. Bezerra; L. Ataide; A. Halpern			2008	Obstructive sleep apnea contribution to oxidative stress in obesity			Excluded			Excluded by title and abstract					P.W. and F.Y.		2026-04-01		Not Eligible
505		A. M. J. de Lima; C. M. R. Franco; Cmmb de Castro; A. D. Bezerra; L. Ataide; A. Halpern			2010	Effects of Nasal Continuous Positive Airway Pressure Treatment on Oxidative Stress and Adiponectin Levels in Obese Patients with Obstructive Sleep Apnea			Excluded			Excluded by title and abstract					P.W. and F.Y.		2026-04-01		Not Eligible
506		S. M. de la Monte; A. Neusner; J. Chu; M. Lawton			2009	Epidemiological Trends Strongly Suggest Exposures as Etiologic Agents in the Pathogenesis of Sporadic Alzheimer's Disease, Diabetes Mellitus, and Non-Alcoholic Steatohepatitis			Excluded			Excluded by title and abstract					P.W. and F.Y.		2026-04-01		Not Eligible
507		M. P. de la Garanderie; N. Dechamp; C. Verdot; A. Hasenbohler; P. Yvroud-Hoyos; F. S. de Edelenyi; C. Agaësse; A. De Sa; E. Kesse-Guyot; B. Allès; M. Deschasaux-Tanguy; I. Huybrechts; F. Pierre; M. Audebert; X. Coumoul; B. Srour; V. Deschamps; M. Touvier			2025	Food additive mixtures in French children and adults: the nationally representative Esteban study			Excluded			Excluded by title and abstract					P.W. and F.Y.		2026-04-01		Not Eligible
508		A. P. R. B. De Castro; A. E. A. De Moraes; F. M. Simabuco; G. O. Massa; L. P. Corona; R. M. N. Bezerra			2018	Beetroot leaves (Beta vulgaris L.) assist in cholesterol reduction in dyslipidemic obese adults			Excluded			Excluded by title and abstract					P.W. and F.Y.		2026-04-01		Not Eligible
509		I. G. de Azevêdo; Iclm Carneiro; M. T. O. Tomiya; Mgpd Burgos			2015	Gastric cancer and associated factors in hospitalized patients			Excluded			Excluded by title and abstract					P.W. and F.Y.		2026-04-01		Not Eligible
510		N. de Alwis; N. K. Binder; Y. T. M. Mangwiro; S. Beard; N. Pritchard; E. Kadife; B. R. Fato; E. Keenan; F. C. Brownfoot; T. J. Kaitu'u-Lino; N. J. Hannan			2022	Actions of Esomeprazole on the Maternal Vasculature in Lean and Obese Pregnant Mice with Impaired Nitric Oxide Synthesis: A Model of Preeclampsia			Excluded			Excluded by title and abstract					P.W. and F.Y.		2026-04-01		Not Eligible
511		N. Das; D. Ganguli; S. Dey			2015	Moringa oleifera Lam. seed extract prevents fat diet induced oxidative stress in mice and protects liver cell-nuclei from hydroxyl radical mediated damage			Excluded			Excluded by title and abstract					P.W. and F.Y.		2026-04-01		Not Eligible
512		A. Darres; R. Delaval; A. Fournier; E. Tournier; O. Cointault; F. Moussion; D. Chauveau; B. Seigneuric; C. Lumbroso; N. Kamar; D. Ribes; S. Leou; A. Huart; P. Testevuide; S. Faguer			2019	The Effectiveness of Topical Cerium Nitrate-Silver Sulfadiazine Application on Overall Outcome in Patients with Calciphylaxis			Excluded			Excluded by title and abstract					P.W. and F.Y.		2026-04-01		Not Eligible
513		N. Dalkner; M. Platzer; S. A. Bengesser; A. Birner; F. T. Fellendorf; R. Queissner; A. Painold; H. Mangge; D. Fuchs; B. Reininghaus; H. P. Kapfhammer; S. J. Holasek; E. Z. Reininghaus			2018	The role of tryptophan metabolism and food craving in the relationship between obesity and bipolar disorder			Excluded			Excluded by title and abstract					P.W. and F.Y.		2026-04-01		Not Eligible
514		E. B. M. Daliri; D. Baltriukien; A. Burokas			2023	Beetroot for managing diabetes and its associated gut dysbiosis: Current findings and challenges			Excluded			Excluded by title and abstract					P.W. and F.Y.		2026-04-01		Not Eligible
515		A. Dalbeni; D. Treggiari; A. Tagetti; M. Bevilaqua; S. Bonafini; M. Montagnana; G. Scaturro; P. Minuz; C. Fava			2018	Positive effects of tomato paste on vascular function after a fat meal in male healthy subjects			Excluded			Excluded by title and abstract					P.W. and F.Y.		2026-04-01		Not Eligible
516		G. R. Dagenais; P. Auger; P. Bogaty; H. Gerstein; E. Lonn; Q. Yi; S. Yusuf			2003	Increased occurrence of diabetes in people with ischemic cardiovascular disease and general and abdominal obesity			Excluded			Excluded by title and abstract					P.W. and F.Y.		2026-04-01		Not Eligible
517		A. P. da Silva; M. D. Costa; L. Aguiar; A. Matos; A. Gil; J. Gorjao-Clara; J. Polónia; M. Bicho			2020	Impact on Longevity of Genetic Cardiovascular Risk and Lifestyle including Red Meat Consumption			Excluded			Excluded by title and abstract					P.W. and F.Y.		2026-04-01		Not Eligible
518		J. D'El-Rei; A. R. Cunha; M. Trindade; M. F. Neves			2016	Beneficial effects of dietary nitrate on endothelial function and blood pressure levels			Excluded			Excluded by title and abstract					P.W. and F.Y.		2026-04-01		Not Eligible
519		K. M. Crowe-White; K. E. Senkus; J. C. Dinatale; A. B. Blood; T. M. Liu; M. J. Zhang; K. A. Ferdous; R. Bloch; H. A. Park			2025	Maternal nitrate supplementation improves offspring cardiometabolic outcomes in obese pregnancies			Excluded			Excluded by title and abstract					P.W. and F.Y.		2026-04-01		Not Eligible
520		T. Croci; E. Zarini			2007	Effect of the cannabinoid CB1 receptor antagonist rimonabant on nociceptive responses and adjuvant-induced arthritis in obese and lean rats			Excluded			Excluded by title and abstract					P.W. and F.Y.		2026-04-01		Not Eligible
521		L. M. L. Crisostomo; C. A. M. Souza; C. M. C. Mendes; S. R. Coimbra; D. Favarato; P. L. da Luz			2008	VASCULAR AND METABOLIC RESPONSE TO STATIN IN THE MILDLY HYPERTENSIVE HYPERCHOLESTEROLEMIC ELDERLY			Excluded			Excluded by title and abstract					P.W. and F.Y.		2026-04-01		Not Eligible
522		M. S. Crawford; E. Gumpricht; K. L. Sweazea			2019	A novel organic mineral complex prevented high fat diet-induced hyperglycemia, endotoxemia, liver injury and endothelial dysfunction in young male Sprague-Dawley rats			Excluded			Excluded by title and abstract					P.W. and F.Y.		2026-04-01		Not Eligible
523		P. C. T. Costa; M. O. D. Freire; D. D. Coutinho; M. Godet; M. Magnani; V. R. Antunes; E. L. de Souza; H. Vidal; J. L. D. Alves			2024	Nutraceuticals in the management of autonomic function and related disorders: A comprehensive review			Excluded			Excluded by title and abstract					P.W. and F.Y.		2026-04-01		Not Eligible
524		S. Coskun; B. Gönül; C. Özer; D. Erdogan; Ç Elmas			2007	The effects of dexfenfluramine administration on brain serotonin immunoreactivity and lipid peroxidation in mice			Excluded			Excluded by title and abstract					P.W. and F.Y.		2026-04-01		Not Eligible
525		L. Corsi; N. Rubattu; S. Salis; G. E. Magi; A. Tinelli; R. Cocco; M. Alagawany; J. Cornejo; C. Marini; C. Vitturini; R. Stocchi; S. Rea; A. R. Loschi; C. Sabia; A. Di Cerbo			2024	In Vitro Proinflammatory and Cytotoxic Activity of Chicken-and Turkey-Based Würstels: A Preliminary Report			Excluded			Excluded by title and abstract					P.W. and F.Y.		2026-04-01		Not Eligible
526		L. Correia-Costa; T. Sousa; M. Morato; D. Cosme; J. Afonso; J. C. Areias; F. Schaefer; A. Guerra; A. C. Afonso; A. Azevedo; A. Albino-Teixeira			2016	Oxidative stress and nitric oxide are increased in obese children and correlate with cardiometabolic risk and renal function			Excluded			Excluded by title and abstract					P.W. and F.Y.		2026-04-01		Not Eligible
527		L. H. Corrêa; H. A. Braz-de-Melo; I. D. Santos; S. P. Bezerra; J. P. Manchine; N. C. S. Lago; C. M. A. Portacio-Santos; R. D. Almeida; D. J. S. Ribeiro; T. Medeiros-Furquim; L. P. Sant'ana; M. G. de Fragas; F. T. Lopes; R. O. Guerra; N. O. S. Câmara; M. S. Castro; W. Fontes; D. S. Zamboni; K. G. Magalhaes			2026	Caspase-1/11 deficiency and cold exposure enhance the anti-tumor activity of brown adipose tissue secretome against breast cancer cells			Excluded			Excluded by title and abstract					P.W. and F.Y.		2026-04-01		Not Eligible
528		L. E. Córdova-Dávalos; D. Cervantes-García; M. F. Ballona-Alba; A. Santos-López; A. S. Esquivel-Basaldúa; P. Gallegos-Alcalá; M. Jiménez; E. Salinas			2023	Protective Effect of Glycomacropeptide on the Inflammatory Response of U937 Macrophages			Excluded			Excluded by title and abstract					P.W. and F.Y.		2026-04-01		Not Eligible
529		I. Cordero-Herrera; M. Kozyra; Z. B. Zhuge; S. M. Haworth; C. Moretti; M. Peleli; M. Caldeira-Dias; A. Jahandideh; H. R. Han; J. D. Cruz; A. L. Kleschyov; M. F. Montenegro; M. Ingelman-Sundberg; E. Weitzberg; J. O. Lundberg; M. Carlstrom			2019	AMP-activated protein kinase activation and NADPH oxidase inhibition by inorganic nitrate and nitrite prevent liver steatosis			Excluded			Excluded by title and abstract					P.W. and F.Y.		2026-04-01		Not Eligible
530		E. P. S. Conceiçao; J. G. Franco; E. Oliveira; A. C. Resende; T. A. S. Amaral; N. Peixoto-Silva; M. C. F. Passos; E. G. Moura; P. C. Lisboa			2013	Oxidative stress programming in a rat model of postnatal early overnutrition - role of insulin resistance			Excluded			Excluded by title and abstract					P.W. and F.Y.		2026-04-01		Not Eligible
531		Jiii Colado-Velázquez; P. Mailloux-Salinas; J. M. L. Medina-Contreras; D. Cruz-Robles; G. Bravo			2015	Effect of Serenoa Repens on Oxidative Stress, Inflammatory and Growth Factors in Obese Wistar Rats with Benign Prostatic Hyperplasia			Excluded			Excluded by title and abstract					P.W. and F.Y.		2026-04-01		Not Eligible
532		P. Codoñer-Franch; S. Tavárez-Alonso; R. Simó-Jordá; P. Laporta-Martín; A. Carratalá-Calvo; E. Alonso-Iglesias			2012	Vitamin D Status is Linked to Biomarkers of Oxidative Stress, Inflammation, and Endothelial Activation in Obese Children			Excluded			Excluded by title and abstract					P.W. and F.Y.		2026-04-01		Not Eligible
533		P. Codoñer-Franch; S. Tavárez-Alonso; M. Porcar-Almela; M. Navarro-Solera; A. Arilla-Codoñer; E. Alonso-Iglesias			2014	Plasma resistin levels are associated with homocysteine, endothelial activation, and nitrosative stress in obese youths			Excluded			Excluded by title and abstract					P.W. and F.Y.		2026-04-01		Not Eligible
534		P. Codoñer-Franch; S. Tavárez-Alonso; R. Murria-Estal; J. Megías-Vericat; M. Tortajada-Girbés; E. Alonso-Iglesias			2011	Nitric oxide production is increased in severely obese children and related to markers of oxidative stress and inflammation			Excluded			Excluded by title and abstract					P.W. and F.Y.		2026-04-01		Not Eligible
535		G. Cocco; S. Pandolfi; V. Rousson			2005	Sufficient weight reduction decreases cardiovascular complications in diabetic patients with the metabolic syndrome: A randomized study of orlistat as an adjunct to lifestyle changes (diet and exercise)			Excluded			Excluded by title and abstract					P.W. and F.Y.		2026-04-01		Not Eligible
536		R. E. Climie; M. J. Wheeler; M. Grace; E. A. Lambert; N. Cohen; N. Owen; B. A. Kingwell; D. W. Dunstan; D. J. Green			2018	Simple intermittent resistance activity mitigates the detrimental effect of prolonged unbroken sitting on arterial function in overweight and obese adults			Excluded			Excluded by title and abstract					P.W. and F.Y.		2026-04-01		Not Eligible
537		R. E. Climie; M. J. Wheeler; M. Grace; E. A. Lambert; N. Cohen; N. Owen; B. A. Kingwell; D. W. Dunstan; D. J. Green			2018	Simple intermittent resistance activity mitigates the detrimental effect of prolonged unbroken sitting on arterial function in overweight and obese adults			Excluded			Duplicate Literature					P.W. and F.Y.		2026-04-01		Not Eligible
538		R. Climie; M. Wheeler; M. Grace; E. Lamber; N. Cohen; N. Owen; B. Kingwell; D. Dunstan; D. Green			2018	Breaking up prolonged sitting with simple resistance activities improves arterial function in overweight/obese adults			Excluded			Excluded by title and abstract					P.W. and F.Y.		2026-04-01		Not Eligible
539		C. Ciardi; M. Jenny; A. Tschoner; F. Ueberall; J. Patsch; M. Pedrini; C. Ebenbichler; D. Fuchs			2012	Food additives such as sodium sulphite, sodium benzoate and curcumin inhibit leptin release in lipopolysaccharide-treated murine adipocytes in vitro			Excluded			Excluded by title and abstract					P.W. and F.Y.		2026-04-01		Not Eligible
540		B. Choromanska; P. Mysliwiec; M. Luba; P. Wojskowicz; H. Mysliwiec; K. Choromanska; J. Dadan; M. Zendzian-Piotrowska; A. Zalewska; M. Maciejczyk			2020	Bariatric Surgery Normalizes Protein Glycoxidation and Nitrosative Stress in Morbidly Obese Patients			Excluded			Excluded by title and abstract					P.W. and F.Y.		2026-04-01		Not Eligible
541		J. Y. Choi; E. H. Jang; C. S. Park; J. H. Kang			2005	Enhanced susceptibility to 1-methyl-4-phenyl-1,2,3,6-tetrahydropyridine neurotoxicity in high-fat diet-induced obesity			Excluded			Excluded by title and abstract					P.W. and F.Y.		2026-04-01		Not Eligible
542		J. H. Choi; H. J. Lee; S. E. Park; S. Kim; K. S. Seo; K. M. Kim			2021	Cytotoxicity, metabolic enzyme inhibitory, and anti-inflammatory effect of Lentinula edodes fermented using probiotic lactobacteria			Excluded			Excluded by title and abstract					P.W. and F.Y.		2026-04-01		Not Eligible
543		H. Choi; K. Myung			2012	Vitamin D3 regulation of body fat, cytokines, and calpain gene expression			Excluded			Excluded by title and abstract					P.W. and F.Y.		2026-04-01		Not Eligible
544		Y. E. Cho; D. K. Kim; W. Seo; B. Gao; S. H. Yoo; B. J. Song			2021	Fructose Promotes Leaky Gut, Endotoxemia, and Liver Fibrosis Through Ethanol-Inducible Cytochrome P450-2E1-Mediated Oxidative and Nitrative Stress			Excluded			Excluded by title and abstract					P.W. and F.Y.		2026-04-01		Not Eligible
545		K. Y. Cho			2021	Lifestyle modifications result in alterations in the gut microbiota in obese children			Excluded			Excluded by title and abstract					P.W. and F.Y.		2026-04-01		Not Eligible
546		S. Chia; S. Ng; A. Croft; C. Park; M. Morten; A. Sverdlov; D. Ngo			2021	Effects of Beetroot Juice Supplementation on Inflammation and Antioxidant Levels in Obese Subjects			Excluded			Excluded by title and abstract					P.W. and F.Y.		2026-04-01		Not Eligible
547		M. M. Chen; X. H. Zhang; J. N. Jiang; T. Yang; L. Chen; J. Y. Liu; X. L. Song; Y. Zhang; R. L. Wang; Y. Qin; Z. Q. Dong; W. Yuan; T. J. Guo; Z. Y. Song; J. Ma; Y. H. Dong; Y. Song; Y. H. Qin			2024	The Modifying Effects of Lifestyle Behaviors on the Association Between Drinking Water Micronutrients and BMI Status Among Children and Adolescents Aged 7∼17: A Population-Based Regional Surveillance in 2022			Excluded			Excluded by title and abstract					P.W. and F.Y.		2026-04-01		Not Eligible
548		J. J. Chen; L. Y. Lu; X. Q. Nie; J. W. Li; T. X. Chen; S. C. Li			2024	Associations of exposure to perchlorate, thiocyanate, and nitrate with metabolic dysfunction-associated steatotic liver disease: Evidence from a population-based cross-sectional study in the United States			Excluded			Excluded by title and abstract					P.W. and F.Y.		2026-04-01		Not Eligible
549		A. Checa-Ros; L. D'Marco			2025	Molecular mechanisms linking adipose tissue browning to reduced cardiovascular risk			Excluded			Excluded by title and abstract					P.W. and F.Y.		2026-04-01		Not Eligible
550		D. Che; Z. Z. Fang; L. Yan; J. P. Du; F. P. Li; J. Y. Xie; J. Feng; P. Yin; W. W. Qi; Z. H. Yang; J. X. Ma; X. Yang; G. Q. Gao; T. Zhou			2020	Elevated pigment epithelium-derived factor induces diabetic erectile dysfunction via interruption of the Akt/Hsp90β/eNOS complex			Excluded			Excluded by title and abstract					P.W. and F.Y.		2026-04-01		Not Eligible
551		E. Chazelas; M. Deschasaux; B. Srour; E. Kesse-Guyot; C. Julia; B. Alles; N. Druesne-Pecollo; P. Galan; S. Hercberg; P. Latino-Martel; Y. Esseddik; F. Szabo; P. Slamich; S. Gigandet; M. Touvier			2020	Food additives: distribution and co-occurrence in 126,000 food products of the French market			Excluded			Excluded by title and abstract					P.W. and F.Y.		2026-04-01		Not Eligible
552		Y. Chauhan; R. Goyal; S. Khah; P. L. Sharma			2015	Mild alcohol intake exacerbates metabolic syndrome in rodents: a putative role of GSK-3β			Excluded			Excluded by title and abstract					P.W. and F.Y.		2026-04-01		Not Eligible
553		S. Chaturvedi; P. Gupta			2021	Functional components in extracts of Beta vulgaris (Chukandar) parts for antioxidant effect and antiobesity potential with lipase inhibition			Excluded			Excluded by title and abstract					P.W. and F.Y.		2026-04-01		Not Eligible
554		H. P. Chang; M. L. Wang; C. Y. Hsu; M. E. Liu; M. H. Chan; Y. H. Chen			2011	Suppression of inflammation-associated factors by indole-3-carbinol in mice fed high-fat diets and in isolated, co-cultured macrophages and adipocytes			Excluded			Excluded by title and abstract					P.W. and F.Y.		2026-04-01		Not Eligible
555		A. Chait; L. J. den Hartigh; S. R. Wang; L. Goodspeed; I. Babenko; W. A. Altemeier; T. Vaisar			2020	Presence of serum amyloid A3 in mouse plasma is dependent on the nature and extent of the inflammatory stimulus			Excluded			Excluded by title and abstract					P.W. and F.Y.		2026-04-01		Not Eligible
556		S. Chacaroun; A. Borowik; Ivey Gonzalez; S. Doutreleau; B. Wuyam; E. Belaidi; R. Tamisier; J. L. Pepin; P. Flore; S. Verges			2020	Hypoxic Exercise Training to Improve Exercise Capacity in Obese Individuals			Excluded			Excluded by title and abstract					P.W. and F.Y.		2026-04-01		Not Eligible
557		B. Celik; E. Muriuki; G. G. C. Kuhnle; J. P. E. Spencer; C. E. Mills			2026	The Impact of Inorganic Nitrate on Endothelial Function: A Systematic Review of Randomized Controlled Trials and Meta-analysis			Excluded			Excluded by title and abstract					P.W. and F.Y.		2026-04-01		Not Eligible
558		A. F. Catoi; A. E. Pârvu; A. D. Andreicut; A. Mironiuc; A. Craciun; C. Catoi; I. D. Pop			2018	Metabolically Healthy versus Unhealthy Morbidly Obese: Chronic Inflammation, Nitro-Oxidative Stress, and Insulin Resistance			Excluded			Excluded by title and abstract					P.W. and F.Y.		2026-04-01		Not Eligible
559		A. F. Catoi; A. Pârvu; R. F. Galea; I. D. Pop; A. Muresan; C. Catoi			2013	Nitric Oxide, Oxidant Status and Antioxidant Response in Morbidly Obese Patients: the Impact of 1-Year Surgical Weight Loss			Excluded			Excluded by title and abstract					P.W. and F.Y.		2026-04-01		Not Eligible
560		G. Castaño; R. Más; L. Fernández; J. Illnait; S. Mendoza; R. Gámez; J. Fernández; M. Mesa			2005	A comparison of the effects of D-003 and policosanol (5 and 10 mg/day) in patients with type II hypercholesterolemia: A randomized, double-blinded study			Excluded			Excluded by title and abstract					P.W. and F.Y.		2026-04-01		Not Eligible
561		Lrra Carvalho; M. Tyden; M. Shimari; Z. B. Zhuge; T. A. Schiffer; M. M. D. Monteiro; J. O. Lundberg; E. Weitzberg; D. C. Andersson; B. Fellstroem; M. Carlström			2024	Protective Effects of the Food Supplement Flexovital in a Model of Cardiovascular-Kidney-Metabolic Syndrome in Mice			Excluded			Excluded by title and abstract					P.W. and F.Y.		2026-04-01		Not Eligible
562		Lrra Carvalho; A. M. Boeder; M. Shimari; A. L. Kleschyov; A. Esberg; I. Johansson; E. Weitzberg; J. O. Lundberg; M. Carlstrom			2024	Antibacterial mouthwash alters gut microbiome, reducing nutrient absorption and fat accumulation in Western diet-fed mice			Excluded			Excluded by title and abstract					P.W. and F.Y.		2026-04-01		Not Eligible
563		M. Carlström; F. J. Larsen; T. Nyström; M. Hezel; S. Borniquel; E. Weitzberg; J. O. Lundberg			2010	Dietary inorganic nitrate reverses features of metabolic syndrome in endothelial nitric oxide synthase-deficient mice			Excluded			Excluded by title and abstract					P.W. and F.Y.		2026-04-01		Not Eligible
564		F. Cardin; N. Minicuci; P. Siviero; S. Bertolio; G. Gasparini; E. M. Inelmen; O. Terranova			2007	Esophagitis in frail elderly people			Excluded			Excluded by title and abstract					P.W. and F.Y.		2026-04-01		Not Eligible
565		A. Carazo; J. León; J. Casado; A. Gila; S. Delgado; A. Martin; L. Sanjuan; T. Caballero; J. A. Muñoz; R. Quiles; A. Ruiz-Extremera; L. M. Alcázar; J. Salmerón			2011	Hepatic Expression of Adiponectin Receptors Increases with Non-alcoholic Fatty Liver Disease Progression in Morbid Obesity in Correlation with Glutathione Peroxidase 1			Excluded			Excluded by title and abstract					P.W. and F.Y.		2026-04-01		Not Eligible
566		N. K. Canová; D. Lincová; E. Kmonícková; L. Kameníková; H. Farghali			2006	Nitric oxide production from rat adipocytes is modulated by β3-adrenergic receptor agonists and is involved in a cyclic AMP-dependent lipolysis in adipocytes			Excluded			Excluded by title and abstract					P.W. and F.Y.		2026-04-01		Not Eligible
567		P. Calvi; S. Terzo; A. Amato			2023	Betalains: colours for human health			Excluded			Excluded by title and abstract					P.W. and F.Y.		2026-04-01		Not Eligible
568		M. A. Butt; H. M. Shafique; M. Mustafa; N. B. Moghul; A. Munir; U. Shamas; S. Tabassum; M. M. Kiyani			2023	Therapeutic Potential of Selenium Nanoparticles on Letrozole-Induced Polycystic Ovarian Syndrome in Female Wistar Rats			Excluded			Excluded by title and abstract					P.W. and F.Y.		2026-04-01		Not Eligible
569		E. Burri; K. Hochholzer; N. Arenja; H. Martin-Braschler; L. Kaestner; H. Gekeler; T. Hatziisaak; M. Büttiker; A. Fräulin; M. Potocki; T. Breidthardt; T. Reichlin; T. Socrates; R. Twerenbold; C. Mueller			2012	B-type natriuretic peptide in the evaluation and management of dyspnoea in primary care			Excluded			Excluded by title and abstract					P.W. and F.Y.		2026-04-01		Not Eligible
570		H. S. Brunetta; V. Politis-Barber; H. L. Petrick; Kmjh Dennis; A. J. Kirsh; P. A. Barbeau; E. A. Nunes; G. P. Holloway			2020	Nitrate attenuates high fat diet-induced glucose intolerance in association with reduced epididymal adipose tissue inflammation and mitochondrial reactive oxygen species emission			Excluded			Excluded by title and abstract					P.W. and F.Y.		2026-04-01		Not Eligible
571		H. S. Brunetta; H. L. Petrick; I. Momken; R. M. Handy; C. Pignanelli; E. A. Nunes; J. Piquereau; M. Mericskay; G. P. Holloway			2022	Nitrate consumption preserves HFD-induced skeletal muscle mitochondrial ADP sensitivity and lysine acetylation: A potential role for SIRT1			Excluded			Excluded by title and abstract					P.W. and F.Y.		2026-04-01		Not Eligible
572		C. Brotons; G. Permanyer; I. Moral; A. Ribera; P. Cascant; J. Pinar; V. Pacheco; R. Ortuño; S. González; X. Mundet; J. Marti; S. Romea; J. Benet; F. Orfila; R. Fito; E. Llargués; E. Deig; E. Rubio; I. Recasens; R. Martínez; R. Sanjuan; C. Farràs; C. Martínez; L. Gutiérrez; B. Satué; C. Aguilar; J. M. Pepió; Premise study invest grp			2002	Secondary prevention of myocardial infarction and health-related quality of life			Excluded			Excluded by title and abstract					P.W. and F.Y.		2026-04-01		Not Eligible
573		C. Brinkmann; B. Schulte-Körne; M. Grau; S. Obels; R. Kemmerling; T. Schiffer; W. Bloch; K. Brixius			2017	Effects of Endurance Training on the Skeletal Muscle Nitric Oxide Metabolism in Insulin-Independent Type 2 Diabetic Men-A Pilot Study			Excluded			Excluded by title and abstract					P.W. and F.Y.		2026-04-01		Not Eligible
574		B. Brauwers; F. V. C. Machado; R. J. H. C. G. Beijers; M. A. Spruit; F. M. E. Franssen			2023	Combined Exercise Training and Nutritional Interventions or Pharmacological Treatments to Improve Exercise Capacity and Body Composition in Chronic Obstructive Pulmonary Disease: A Narrative Review			Excluded			Excluded by title and abstract					P.W. and F.Y.		2026-04-01		Not Eligible
575		N. M. F. Brant; F. M. Gasparotto; V. D. Araújo; J. C. Maraschin; R. D. L. Ribeiro; E. L. B. Lourenço; E. L. Cardozo; A. Gasparotto			2014	Cardiovascular protective effects of Casearia sylvestris Swartz in Swiss and C57BL/6 LDLr-null mice undergoing high fat diet			Excluded			Excluded by title and abstract					P.W. and F.Y.		2026-04-01		Not Eligible
576		J. M. Bradley; K. N. Islam; D. J. Polhemus; E. Donnarumma; L. P. Brewster; Y. X. Tao; T. T. Goodchild; D. J. Lefer			2015	Sustained release nitrite therapy results in myocardial protection in a porcine model of metabolic syndrome with peripheral vascular disease			Excluded			Excluded by title and abstract					P.W. and F.Y.		2026-04-01		Not Eligible
577		H. Bozkurt; A. Neyal; S. Geyik; S. Taysi; R. Anarat; M. Bulut; A. M. Neyal			2015	Investigation of the Plasma Nitrite Levels and Oxidant-Antioxidant Status in Obstructive Sleep Apnea Syndrome			Excluded			Excluded by title and abstract					P.W. and F.Y.		2026-04-01		Not Eligible
578		K. A. Bourassa; T. T. Postolache; A. Dagdag; D. Fuchs; O. O. Okusaga			2020	Plasma soluble P-selectin correlates with triglycerides and nitrite in overweight/obese patients with schizophrenia			Excluded			Excluded by title and abstract					P.W. and F.Y.		2026-04-01		Not Eligible
579		S. Bose; Y. H. M. Chiu; H. H. L. Hsu; Q. Di; M. J. Rosa; A. Lee; I. Kloog; A. Wilson; J. Schwartz; R. O. Wright; S. Cohen; B. A. Coull; R. J. Wright			2017	Prenatal Nitrate Exposure and Childhood Asthma Influence of Maternal Prenatal Stress and Fetal Sex			Excluded			Excluded by title and abstract					P.W. and F.Y.		2026-04-01		Not Eligible
580		N. P. Bondonno; C. P. Bondonno; L. Rich; N. C. Ward; J. M. Hodgson; K. D. Croft			2017	Flavonoid-rich apple improves endothelial function in individuals at risk for cardiovascular disease			Excluded			Excluded by title and abstract					P.W. and F.Y.		2026-04-01		Not Eligible
581		R. V. Bobadilla; T. F. Oppelt; T. C. Hirshy			2003	Nesiritide treatment of noncardiogenic pulmonary edema			Excluded			Excluded by title and abstract					P.W. and F.Y.		2026-04-01		Not Eligible
582		A. Blum; L. Ginat-Maimon; H. Yehuda; N. Geron; M. Ben Ami; S. Tamir			2015	Inhibition of inflammation may enhance nitric oxide availability in patients undergoing bariatric surgery for weight loss			Excluded			Excluded by title and abstract					P.W. and F.Y.		2026-04-01		Not Eligible
583		D. Birudaraju; L. Cherukuri; A. Kinninger; K. Shaikh; C. Shekar; S. Hamal; F. Flores; S. Roy; W. Sotka; S. Green; M. Budoff			2019	Effects (Critical Role) of Nitrite and Nitrate determinants in Saliva and Plasma Correlating Cardio Metabolic factors			Excluded			Excluded by title and abstract					P.W. and F.Y.		2026-04-01		Not Eligible
584		I. Bhattacharya; A. P. Domínguez; K. Drägert; R. Humar; E. Haas; E. J. Battegay			2015	Hypoxia potentiates tumor necrosis factor-α induced expression of inducible nitric oxide synthase and cyclooxygenase-2 in white and brown adipocytes			Excluded			Excluded by title and abstract					P.W. and F.Y.		2026-04-01		Not Eligible
585		D. L. Bhatt; K. A. Fox; W. Hacke; P. B. Berger; H. R. Black; W. E. Boden; P. Cacoub; E. A. Cohen; M. A. Creager; J. D. Easton; M. D. Flather; S. M. Haffner; C. W. Hamm; G. J. Hankey; S. C. Johnston; K. H. Mak; J. L. Mas; G. Montalescot; T. A. Pearson; P. G. Steg; S. R. Steinhubl; M. A. Weber; J. Booth; E. J. Topol			2005	A global view of atherothrombosis: Baseline characteristics in the Clopidogrel for High Atherothrombotic Risk and Ischemic Stabilization, Management, and Avoidance (CHARISMA) trial			Excluded			Excluded by title and abstract					P.W. and F.Y.		2026-04-01		Not Eligible
586		G. Bhat; K. Daley; M. Dugan; G. Larson			2004	Preoperative evaluation for bariatric surgery using transesophageal dobutamine stress echocardiography			Excluded			Excluded by title and abstract					P.W. and F.Y.		2026-04-01		Not Eligible
587		M. Bhaswant; L. Brown; A. J. McAinch; M. L. Mathai			2017	Beetroot and Sodium Nitrate Ameliorate Cardiometabolic Changes in Diet-Induced Obese Hypertensive Rats			Excluded			Excluded by title and abstract					P.W. and F.Y.		2026-04-01		Not Eligible
588		M. Bhaswant; L. Brown; A. J. McAinch; M. L. Mathai			2017	Beetroot and Sodium Nitrate Ameliorate Cardiometabolic Changes in Diet-Induced Obese Hypertensive Rats			Excluded			Duplicate Literature					P.W. and F.Y.		2026-04-01		Not Eligible
589		A. D. D. Bezerra; E. C. Costa; D. A. Pacheco; D. C. Souza; L. F. Farias, Jr.; R. M. Ritti-Dia; G. B. Grigolo; P. I. H. de Bittencourt, Jr.; M. Krause; A. P. T. Fayh			2019	Effect of Acute Dietary Nitrate Supplementation on the Post-Exercise Ambulatory Blood Pressure in Obese Males: A Randomized, Controlled, Crossover Trial			Excluded			Excluded by title and abstract					P.W. and F.Y.		2026-04-01		Not Eligible
590		N. Bernardes; D. D. Dias; F. F. Stoyell-Conti; J. D. Brito-Monzani; C. Malfitano; E. G. Caldini; L. Ulloa; S. F. Llesuy; M. C. Irigoyen; K. De Angelis			2018	Baroreflex Impairment Precedes Cardiometabolic Dysfunction in an Experimental Model of Metabolic Syndrome: Role of Inflammation and Oxidative Stress			Excluded			Excluded by title and abstract					P.W. and F.Y.		2026-04-01		Not Eligible
591		R. E. Bergia; W. W. Campbell; B. T. Roseguini; J. E. Kim			2020	A high-protein meal does not improve blood pressure or vasoactive biomarker responses to acute exercise in humans			Excluded			Excluded by title and abstract					P.W. and F.Y.		2026-04-01		Not Eligible
592		C. J. R. Benjamim; L. S. L. da Silva; Y. B. A. Sousa; G. D. S. Rodrigues; Y. M. D. M. Pontes; M. A. Rebelo; L. D. S. Gonçalves; S. S. Tavares; C. S. Guimarães; A. C. da Silva Sobrinho; J. E. Tanus-Santos; B. Gualano; C. R. Bueno Júnior			2024	Acute and short-term beetroot juice nitrate-rich ingestion enhances cardiovascular responses following aerobic exercise in postmenopausal women with arterial hypertension: A triple-blinded randomized controlled trial			Excluded			Excluded by title and abstract					P.W. and F.Y.		2026-04-01		Not Eligible
593		C. J. R. Benjamim; L. S. L. da Silva; Y. B. A. Sousa; G. D. S. Rodrigues; Y. M. D. M. Pontes; M. A. Rebelo; L. D. S. Gonçalves; S. S. Tavares; C. S. Guimarães; A. C. da Silva Sobrinho; J. E. Tanus-Santos; B. Gualano; C. R. Bueno Júnior			2024	Acute and short-term beetroot juice nitrate-rich ingestion enhances cardiovascular responses following aerobic exercise in postmenopausal women with arterial hypertension: A triple-blinded randomized controlled trial			Excluded			Duplicate Literature					P.W. and F.Y.		2026-04-01		Not Eligible
594		J. Beltowski; G. Y. Wójcicka; A. Jamroz			2003	Stimulatory effect of leptin on nitric oxide production is impaired in dietary-induced obesity			Excluded			Excluded by title and abstract					P.W. and F.Y.		2026-04-01		Not Eligible
595		J. Beltowski; G. Wójcicka; A. Jamroz-Wisniewska; E. Borkowska			2007	Role of PI3K and PKB/Akt in acute natriuretic and NO-mimetic effects of leptin			Excluded			Excluded by title and abstract					P.W. and F.Y.		2026-04-01		Not Eligible
596		J. Beltowski; G. Wojcicka; E. Borkowska			2002	Human leptin stimulates systemic nitric oxide production in the rat			Excluded			Excluded by title and abstract					P.W. and F.Y.		2026-04-01		Not Eligible
597		J. Beltowski; J. Jochem; G. Wójcicka; K. Zwirska-Korczala			2004	Influence of intravenously administered leptin on nitric oxide production, renal hemodynamics and renal function in the rat			Excluded			Excluded by title and abstract					P.W. and F.Y.		2026-04-01		Not Eligible
598		V. A. Belo; D. C. Souza-Costa; R. Lacchini; J. T. Sertório; C. M. Lanna; V. P. Carmo; J. E. Tanus-Santos			2013	Adiponectin associates positively with nitrite levels in children and adolescents			Excluded			Excluded by title and abstract					P.W. and F.Y.		2026-04-01		Not Eligible
599		R. J. H. C. G. Beijers; M. C. Steiner; A. M. W. J. Schols			2023	The role of diet and nutrition in the management of COPD			Excluded			Excluded by title and abstract					P.W. and F.Y.		2026-04-01		Not Eligible
600		R. J. H. C. G. Beijers; S. M. D. Huysmans; C. van de Bool; B. R. M. Kingma; L. B. Verdijk; L. J. C. van Loon; S. J. R. Meex; H. R. Gosker; A. M. W. J. Schols			2018	The effect of acute and 7-days dietary nitrate on mechanical efficiency, exercise performance and cardiac biomarkers in patients with chronic obstructive pulmonary disease			Excluded			Excluded by title and abstract					P.W. and F.Y.		2026-04-01		Not Eligible
601		R. J. H. C. G. Beijers; S. M. D. Huysmans; C. van de Bool; B. R. M. Kingma; L. B. Verdijk; L. J. C. van Loon; S. J. R. Meex; H. R. Gosker; A. M. W. J. Schols			2018	The effect of acute and 7-days dietary nitrate on mechanical efficiency, exercise performance and cardiac biomarkers in patients with chronic obstructive pulmonary disease			Excluded			Duplicate Literature					P.W. and F.Y.		2026-04-01		Not Eligible
602		Rjhcg Beijers; S. M. D. Huysmans; C. van de Bool; B. R. M. Kingma; L. B. Verdijk; L. J. C. van Loon; S. J. R. Meex; H. R. Gosker; Amwj Schols			2018	The effect of acute and 7-days dietary nitrate on mechanical efficiency, exercise performance and cardiac biomarkers in patients with chronic obstructive pulmonary disease			Excluded			Duplicate Literature					P.W. and F.Y.		2026-04-01		Not Eligible
603		Rjhcg Beijers; S. M. D. Huysmans; C. van de Bool; B. R. M. Kingma; L. B. Verdijk; L. J. C. van Loon; S. J. R. Meex; H. R. Gosker; Amwj Schols			2018	The effect of acute and 7-days dietary nitrate on mechanical efficiency, exercise performance and cardiac biomarkers in patients with chronic obstructive pulmonary disease			Excluded			Duplicate Literature					P.W. and F.Y.		2026-04-01		Not Eligible
604		C. E. Behrens; K. Ahmed; K. Ricart; B. Linder; J. Fernández; B. Bertrand; R. P. Patel; G. Fisher			2020	Acute beetroot juice supplementation improves exercise tolerance and cycling efficiency in adults with obesity			Excluded			Excluded by title and abstract					P.W. and F.Y.		2026-04-01		Not Eligible
605		D. J. Battillo; M. M. E. Remchak; A. M. Shah; S. K. Malin			2024	Impact of Insulin-Induced Relative Hypoglycemia on Vascular Insulin Sensitivity and Central Hemodynamics in Prediabetes			Excluded			Excluded by title and abstract					P.W. and F.Y.		2026-04-01		Not Eligible
606		C. Battaglia; R. E. Nappi; F. Mancini; A. Cianciosi; N. Persico; P. Busacchi; F. Facchinetti; G. Sisti			2008	PCOS, Sexuality, and Clitoral Vascularisation: A Pilot Study			Excluded			Excluded by title and abstract					P.W. and F.Y.		2026-04-01		Not Eligible
607		T. Batschauer; J. M. Cordeiro; B. B. Simas; H. S. Brunetta; R. M. Souza; E. A. Nunes; W. L. Reis; E. L. G. Moreira; C. C. Crestani; A. R. S. Santos; G. F. Speretta			2020	Behavioral, cardiovascular and endocrine alterations induced by chronic stress in rats fed a high-fat diet			Excluded			Excluded by title and abstract					P.W. and F.Y.		2026-04-01		Not Eligible
608		G. M. S. Batista; H. N. M. Rocha; A. S. Storch; V. P. Garcia; G. F. Teixeira; J. Mentzinger; E. A. C. Gome; L. L. Velasco; A. C. L. Nóbreg; N. G. Rocha			2020	Ascorbic acid inhibits vascular remodeling induced by mental stress in overweight/obese men			Excluded			Excluded by title and abstract					P.W. and F.Y.		2026-04-01		Not Eligible
609		S. O. Bashir; M. D. Morsy; A. O. Elkarib; H. S. Humeda; A. A. Abusham; M. S. Aboonq; A. I. Agamy			2018	Impact of High Altitude on Maternal Serum Leptin Level and Its Correlation with Oxidative Stress and Endothelial Inflammatory Markers in Preeclamptic Women			Excluded			Excluded by title and abstract					P.W. and F.Y.		2026-04-01		Not Eligible
610		M. Barton; R. Carmona; J. E. Krieger; W. Göettsch; H. Morawietz; L. V. d'Uscio; T. Lattmann; T. F. Lüscher; S. Shaw			2000	Endothelin regulates angiotensin-converting enzyme in the mouse kidney			Excluded			Excluded by title and abstract					P.W. and F.Y.		2026-04-01		Not Eligible
611		M. V. Barroso; A. Graça-Reis; I. Cattani-Cavalieri; L. B. Gitirana; S. S. Valenca; M. Lanzetti			2019	Mate tea reduces high fat diet-induced liver and metabolic disorders in mice			Excluded			Excluded by title and abstract					P.W. and F.Y.		2026-04-01		Not Eligible
612		J. Barona; J. C. Aristizabal; C. N. Blesso; J. S. Volek; M. L. Fernandez			2012	Grape polyphenols reduce blood pressure and increase flow-mediated vasodilation in men with metabolic syndrome			Excluded			Excluded by title and abstract					P.W. and F.Y.		2026-04-01		Not Eligible
613		T. D. Barbosa; L. Q. Jiang; J. R. Zierath; M. T. Nunes			2013	L-Arginine enhances glucose and lipid metabolism in rat L6 myotubes via the NO/ c-GMP pathway			Excluded			Excluded by title and abstract					P.W. and F.Y.		2026-04-01		Not Eligible
614		P. O. Barbosa; V. Aniceto; L. S. Lima, Jr.; A. D. Costa; J. E. Tanus-Santos; V. C. Sandrim; R. C. Cavalli			2026	NIT_CH: A study protocol for evaluating the effect of inorganic nitrate capsules in chronic hypertensive pregnancies - a triple-blind placebo-controlled randomized trial			Excluded			Excluded by title and abstract					P.W. and F.Y.		2026-04-01		Not Eligible
615		M. N. Baranauskas; T. H. Blechschmid; E. B. Long; A. R. Coggan; S. J. Carter			2024	Dietary NO3- does not enhance endothelial dependent cutaneous vascular conductance in older women			Excluded			Excluded by title and abstract					P.W. and F.Y.		2026-04-01		Not Eligible
616		M. N. Baranauskas; T. H. Blechschmid; E. B. Long; A. R. Coggan; S. J. Carter			2024	Dietary NO3− does not enhance endothelial dependent cutaneous vascular conductance in older women			Excluded			Duplicate Literature					P.W. and F.Y.		2026-04-01		Not Eligible
617		Z. A. Bakkar; J. Fulford; P. E. Gates; S. R. Jackman; A. M. Jones; B. Bond; J. L. Bowtell			2018	Prolonged forearm ischemia attenuates endothelium-dependent vasodilatation and plasma nitric oxide metabolites in overweight middle-aged men			Excluded			Excluded by title and abstract					P.W. and F.Y.		2026-04-01		Not Eligible
618		Z. A. Bakkar; J. Fuford; P. E. Gates; S. R. Jackman; A. M. Jones; B. Bond; J. L. Bowtell			2019	Montmorency cherry supplementation attenuates vascular dysfunction induced by prolonged forearm occlusion in overweight, middle-aged men			Excluded			Excluded by title and abstract					P.W. and F.Y.		2026-04-01		Not Eligible
619		F. Bakhtiarzadeh; F. Siavoshi; S. Gheibi; K. Kashfi; R. Samadi; S. Jeddi; A. Ghasemi			2018	Effects of long-term oral nitrate administration on adiposity in normal adult female rats			Excluded			Excluded by title and abstract					P.W. and F.Y.		2026-04-01		Not Eligible
620		N. Bahgat; M. Abdel-Salam; M. Abdel-Latif; E. A. Abdel-Hady			2022	Low-intensity exercise improves cardiac tolerance to ischemia/reperfusion injury in aged female rats with metabolic syndrome			Excluded			Excluded by title and abstract					P.W. and F.Y.		2026-04-01		Not Eligible
621		Z. Bahadoran; P. Mirmiran; Z. Tahmasebinejad; F. Azizi; A. Ghasemi			2019	Serum nitric oxide metabolites and hard clinical endpoints: a population-based prospective study			Excluded			Excluded by title and abstract					P.W. and F.Y.		2026-04-01		Not Eligible
622		Z. Bahadoran; P. Mirmiran; A. Ghasemi; F. Azizi			2015	Serum nitric oxide metabolites are associated with the risk of hypertriglyceridemic-waist phenotype in women: Tehran Lipid and Glucose Study			Excluded			Excluded by title and abstract					P.W. and F.Y.		2026-04-01		Not Eligible
623		A. M. Babateen; O. M. Shannon; G. M. O’brien; E. Okello; E. Smith; D. Olgacer; C. Koehl; W. Fostier; E. Wightman; D. Kennedy; J. C. Mathers; M. Siervo			2022	Incremental Doses of Nitrate-Rich Beetroot Juice Do Not Modify Cognitive Function and Cerebral Blood Flow in Overweight and Obese Older Adults: A 13-Week Pilot Randomised Clinical Trial			Excluded			Unavailable data					P.W. and F.Y.		2026-04-01		Not Eligible
624		A. M. Babateen; O. M. Shannon; G. M. O’brien; E. Okello; E. Smith; D. Olgacer; C. Koehl; W. Fostier; E. Wightman; D. Kennedy; J. C. Mathers; M. Siervo			2022	Incremental Doses of Nitrate-Rich Beetroot Juice Do Not Modify Cognitive Function and Cerebral Blood Flow in Overweight and Obese Older Adults: A 13-Week Pilot Randomised Clinical Trial			Excluded			Duplicate Literature					P.W. and F.Y.		2026-04-01		Not Eligible
625		A. M. Babateen; O. M. Shannon; G. M. O’brien; E. Okello; A. A. Khan; S. Rubele; E. Wightman; E. Smith; N. McMahon; D. Olgacer; C. Koehl; W. Fostier; I. Mendes; D. Kennedy; J. C. Mathers; M. Siervo			2021	Acceptability and feasibility of a 13‐week pilot randomised controlled trial testing the effects of incremental doses of beetroot juice in overweight and obese older adults			Excluded			Duplicate Literature					P.W. and F.Y.		2026-04-01		Not Eligible
626		A. M. Babateen; O. M. Shannon; G. M. O’brien; E. Okello; A. A. Khan; S. Rubele; E. Wightman; E. Smith; N. McMahon; D. Olgacer; C. Koehl; W. Fostier; I. Mendes; D. Kennedy; J. C. Mathers; M. Siervo			2021	Acceptability and feasibility of a 13‐week pilot randomised controlled trial testing the effects of incremental doses of beetroot juice in overweight and obese older adults			Excluded			Less relevant					P.W. and F.Y.		2026-04-01		Not Eligible
627		A. M. Babateen; O. M. Shannon; G. M. O'Brien; D. Olgacer; C. Koehl; W. Fostier; J. C. Mathers; M. Siervo			2023	Moderate doses of dietary nitrate elicit greater effects on blood pressure and endothelial function than a high dose: A 13-week pilot study			Excluded			Duplicate Literature					P.W. and F.Y.		2026-04-01		Not Eligible
628		A. M. Babateen; O. M. Shannon; G. M. O'Brien; D. Olgacer; C. Koehl; W. Fostier; J. C. Mathers; M. Siervo			2023	Moderate doses of dietary nitrate elicit greater effects on blood pressure and endothelial function than a high dose: A 13-week pilot study			Excluded			NA					P.W. and F.Y.		2026-04-01		Eligible
629		A. M. Babateen; O. M. Shannon; G. M. O'Brien; D. Olgacer; C. Koehl; W. Fostier; J. C. Mathers; M. Siervo			2023	Moderate doses of dietary nitrate elicit greater effects on blood pressure and endothelial function than a high dose: A 13-week pilot study			Excluded			Duplicate Literature					P.W. and F.Y.		2026-04-01		Not Eligible
630		A. M. Babateen; O. M. Shannon; G. M. O'Brien; D. Olgacer; C. Koehl; W. Fostier; J. C. Mathers; M. Siervo			2023	Moderate doses of dietary nitrate elicit greater effects on blood pressure and endothelial function than a high dose: A 13-week pilot study			Excluded			Duplicate Literature					P.W. and F.Y.		2026-04-01		Not Eligible
631		A. M. Babateen; O. M. Shannon; G. M. O'Brien; E. Okello; E. Smith; D. Olgacer; C. Koehl; W. Fostier; E. Wightman; D. Kennedy; J. C. Mathers; M. Siervo			2022	Incremental Doses of Nitrate-Rich Beetroot Juice Do Not Modify Cognitive Function and Cerebral Blood Flow in Overweight and Obese Older Adults: A 13-Week Pilot Randomised Clinical Trial			Excluded			Duplicate Literature					P.W. and F.Y.		2026-04-01		Not Eligible
632		A. M. Babateen; O. M. Shannon; G. M. O'Brien; E. Okello; E. Smith; D. Olgacer; C. Koehl; W. Fostier; E. Wightman; D. Kennedy; J. C. Mathers; M. Siervo			2022	Incremental Doses of Nitrate-Rich Beetroot Juice Do Not Modify Cognitive Function and Cerebral Blood Flow in Overweight and Obese Older Adults: A 13-Week Pilot Randomised Clinical Trial			Excluded			Duplicate Literature					P.W. and F.Y.		2026-04-01		Not Eligible
633		A. M. Babateen; O. M. Shannon; G. M. O'Brien; E. Okello; A. A. Khan; S. Rubele; E. Wightman; E. Smith; N. McMahon; D. Olgacer; C. Koehl; W. Fostier; I. Mendes; D. Kennedy; J. C. Mathers; M. Siervo			2021	Acceptability and Feasibility of a 13-Week Pilot Randomised Controlled Trial Testing the Effects of Incremental Doses of Beetroot Juice in Overweight and Obese Older Adults			Excluded			Duplicate Literature					P.W. and F.Y.		2026-04-01		Not Eligible
634		A. M. Babateen; O. M. Shannon; G. M. O'Brien; E. Okello; A. A. Khan; S. Rubele; E. Wightman; E. Smith; N. McMahon; D. Olgacer; C. Koehl; W. Fostier; I. Mendes; D. Kennedy; J. C. Mathers; M. Siervo			2021	Acceptability and Feasibility of a 13-Week Pilot Randomised Controlled Trial Testing the Effects of Incremental Doses of Beetroot Juice in Overweight and Obese Older Adults			Excluded			Duplicate Literature					P.W. and F.Y.		2026-04-01		Not Eligible
635		A. M. Babateen; S. Rubele; O. Shannon; E. Okello; E. Smith; N. McMahon; G. O'Brien; E. Wightman; D. Kennedy; J. C. Mathers; M. Siervo			2020	Protocol and recruitment results from a 13-week randomized controlled trial comparing the effects of different doses of nitrate-rich beetroot juice on cognition, cerebral blood flow and peripheral vascular function in overweight and obese older people			Excluded			Excluded by title and abstract					P.W. and F.Y.		2026-04-01		Not Eligible
636		A. M. Babateen; S. Rubele; O. Shannon; E. Okello; E. Smith; N. McMahon; G. O'Brien; E. Wightman; D. Kennedy; J. C. Mathers; M. Siervo			2020	Protocol and recruitment results from a 13-week randomized controlled trial comparing the effects of different doses of nitrate-rich beetroot juice on cognition, cerebral blood flow and peripheral vascular function in overweight and obese older people			Excluded			Duplicate Literature					P.W. and F.Y.		2026-04-01		Not Eligible
637		J. G. Ayer; J. A. Harmer; C. David; K. S. Steinbeck; J. P. Seale; D. S. Celermajer			2011	Severe Obesity Is Associated With Impaired Arterial Smooth Muscle Function in Young Adults			Excluded			Excluded by title and abstract					P.W. and F.Y.		2026-04-01		Not Eligible
638		K. Avdeeva; T. Petelina; L. Gapon; N. Musikhina; L. Zyrianova; L. Dobrynina; E. Zueva; L. Valeeva; L. Kopylova			2019	Association of renal function with inflammatory markers, blood pressure in postmenopausal females with arterial hypertension and abdominal obesity			Excluded			Excluded by title and abstract					P.W. and F.Y.		2026-04-01		Not Eligible
639		M. M. Aung; K. Slade; L. A. R. Freeman; K. Kos; J. L. Whatmore; A. C. Shore; K. M. Gooding			2019	Locally delivered GLP-1 analogues liraglutide and exenatide enhance microvascular perfusion in individuals with and without type 2 diabetes			Excluded			Duplicate Literature					P.W. and F.Y.		2026-04-01		Not Eligible
640		M. M. Aung; K. Slade; L. A. R. Freeman; K. Kos; J. L. Whatmore; A. C. Shore; K. M. Gooding			2019	Locally delivered GLP-1 analogues liraglutide and exenatide enhance microvascular perfusion in individuals with and without type 2 diabetes			Excluded			Excluded by title and abstract					P.W. and F.Y.		2026-04-01		Not Eligible
641		I. Atary-Sheetryt; D. R. Shahar; S. Ben-Avraham; K. Avital; S. Tepper			2026	The associations of dietary exposure to selected food additives with dietary patterns and overweight			Excluded			Excluded by title and abstract					P.W. and F.Y.		2026-04-01		Not Eligible
642		A. W. Ashor; A. Jajja; A. Sutyarjoko; K. Brandt; O. Qadir; J. Lara; M. Siervo			2015	Effects of beetroot juice supplementation on microvascular blood flow in older overweight and obese subjects: A pilot randomised controlled study			Excluded			NA					P.W. and F.Y.		2026-04-01		Eligible
643		A. W. Ashor; A. Jajja; A. Sutyarjoko; K. Brandt; O. Qadir; J. Lara; M. Siervo			2015	Effects of beetroot juice supplementation on microvascular blood flow in older overweight and obese subjects: a pilot randomised controlled study			Excluded			Duplicate Literature					P.W. and F.Y.		2026-04-01		Not Eligible
644		A. W. Ashor; A. Jajja; A. Sutyarjoko; K. Brandt; O. Qadir; J. Lara; M. Siervo			2015	Effects of beetroot juice supplementation on microvascular blood flow in older overweight and obese subjects: a pilot randomised controlled study			Excluded			Duplicate Literature					P.W. and F.Y.		2026-04-01		Not Eligible
645		A. W. Ashor; A. Jajja; A. Sutyarjoko; K. Brandt; O. Qadir; J. Lara; M. Siervo			2015	Effects of beetroot juice supplementation on microvascular blood flow in older overweight and obese subjects: A pilot randomised controlled study			Excluded			Duplicate Literature					P.W. and F.Y.		2026-04-01		Not Eligible
646		A. W. Ashor; S. Chowdhury; C. Oggioni; O. Qadir; K. Brandt; A. Ishaq; J. C. Mathers; G. Saretzki; M. Siervo			2016	Inorganic nitrate supplementation in young and old obese adults does not affect acute glucose and insulin responses but lowers oxidative stress			Excluded			Duplicate Literature					P.W. and F.Y.		2026-04-01		Not Eligible
647		A. W. Ashor; S. Chowdhury; C. Oggioni; O. Qadir; K. Brandt; A. Ishaq; J. C. Mathers; G. Saretzki; M. Siervo			2016	Inorganic Nitrate Supplementation in Young and Old Obese Adults Does Not Affect Acute Glucose and Insulin Responses but Lowers Oxidative Stress			Excluded			Excluded by title and abstract					P.W. and F.Y.		2026-04-01		Not Eligible
648		G. Anfossi; I. Russo; P. Massucco; L. Mattiello; M. Trovati			2003	Platelet resistance to the antiaggregating effect of N-acetyl-L-cysteine in obese, insulin-resistant subjects			Excluded			Excluded by title and abstract					P.W. and F.Y.		2026-04-01		Not Eligible
649		M. Anese; M. Alongi; M. Cervantes-Flores; L. E. Simental-Mendía; G. Martínez-Aguilar; A. A. Valenzuela-Ramírez; J. A. Rojas-Contreras; F. Guerrero-Romero; C. I. Gamboa-Gómez			2023	Influence of coffee roasting degree on inflammatory and oxidative stress markers in high-fructose and saturated fat-fed rats			Excluded			Excluded by title and abstract					P.W. and F.Y.		2026-04-01		Not Eligible
650		V. L. Andrade; J. T. C. Sertório; N. M. Eleuterio; J. E. Tanus-Santos; K. S. Fernandes; V. C. Sandrim			2013	Simvastatin treatment increases nitrite levels in obese women: Modulation by T-786C polymorphism of eNOS			Excluded			Excluded by title and abstract					P.W. and F.Y.		2026-04-01		Not Eligible
651		C. R. Anand; B. Bhavya; K. Jayakumar; V. S. Harikrishnan; S. Gopala			2021	Inorganic nitrite alters mitochondrial dynamics without overt changes in cell death and mitochondrial respiration in cardiomyoblasts under hyperglycemia			Excluded			Excluded by title and abstract					P.W. and F.Y.		2026-04-01		Not Eligible
652		S. Amor; M. C. Iglesias-de la Cruz; E. Ferrero; O. García-Villar; V. Barrios; N. Fernandez; L. Monge; A. L. García-Villalón; M. Granado			2016	Peritumoral adipose tissue as a source of inflammatory and angiogenic factors in colorectal cancer			Excluded			Excluded by title and abstract					P.W. and F.Y.		2026-04-01		Not Eligible
653		A. L. Amaral; I. M. Mariano; V. H. V. Carrijo; T. C. F. De Souza; J. P. Batista; A. M. Mendonça; A. V. De Souza; D. C. Caixeta; R. R. Teixeira; F. S. Espindola; E. P. de Oliveira; G. M. Puga			2019	A single dose of beetroot juice does not change blood pressure response mediated by acute aerobic exercise in hypertensive postmenopausal women			Excluded			Excluded by title and abstract					P.W. and F.Y.		2026-04-01		Not Eligible
654		A. L. Amaral; I. M. Mariano; V. H. V. Carrijo; T. C. F. De Souza; J. P. Batista; A. M. Mendonça; A. V. De Souza; D. C. Caixeta; R. R. Teixeira; F. S. Espindola; E. P. de Oliveira; G. M. Puga			2019	A single dose of beetroot juice does not change blood pressure response mediated by acute aerobic exercise in hypertensive postmenopausal women			Excluded			Duplicate Literature					P.W. and F.Y.		2026-04-01		Not Eligible
655		R. M. Alqurashi; L. A. Galante; I. R. Rowland; J. P. Spencer; D. M. Commane			2016	Consumption of a flavonoid-rich açai meal is associated with acute improvements in vascular function and a reduction in total oxidative status in healthy overweight men			Excluded			Excluded by title and abstract					P.W. and F.Y.		2026-04-01		Not Eligible
656		A. Alogna; K. E. Koepp; M. Sabbah; J. M. E. Netto; M. D. Jensen; J. L. Kirkland; C. S. P. Lam; M. Obokata; M. C. Petrie; P. M. Ridker; H. Sorimachi; T. Tchkonia; A. Voors; M. M. Red; B. A. Borlaug			2023	Interleukin-6 in Patients With Heart Failure and Preserved Ejection Fraction			Excluded			Excluded by title and abstract					P.W. and F.Y.		2026-04-01		Not Eligible
657		M. M. Almoraie; J. P. E. Spencer; C. Wagstaff; K. G. Jackson			2026	Acute Effects of a High-Fat Meal Enriched with Pomegranate Seed Oil on Postprandial Lipemia and Endothelial Function in Postmenopausal Women: a Randomized Controlled Crossover Trial			Excluded			Excluded by title and abstract					P.W. and F.Y.		2026-04-01		Not Eligible
658		T. D. Allerton; J. E. Stampley; Z. Li; X. M. Yu; H. Quiariate; J. E. Doiron; G. White; Z. Wigger; M. R. Gartia; D. J. Lefer; P. Soto; B. A. Irving			2024	Nitric oxide donors rescue metabolic and mitochondrial dysfunction in obese Alzheimer's model			Excluded			Excluded by title and abstract					P.W. and F.Y.		2026-04-01		Not Eligible
659		M. Alizadeh; S. Daneghian; A. Ghaffari; A. Ostadrahimi; A. Safaeiyan; R. Estakhri; B. P. Gargari			2010	The effect of hypocaloric diet enriched in legumes with or without L- arginine and selenium on anthropometric measures in central obese women			Excluded			Excluded by title and abstract					P.W. and F.Y.		2026-04-01		Not Eligible
660		Q. Ali; S. Patel; T. Hussain			2015	Angiotensin AT2 receptor agonist prevents salt-sensitive hypertension in obese Zucker rats			Excluded			Excluded by title and abstract					P.W. and F.Y.		2026-04-01		Not Eligible
661		M. A. Ali; A. Akhmedkhanov; A. Zeleniuch-Jaquotte; P. Toniolo; K. Frenkel; X. Huang			2003	Reliability of serum iron, ferritin, nitrite, and association with risk of renal cancer in women			Excluded			Excluded by title and abstract					P.W. and F.Y.		2026-04-01		Not Eligible
662		M. Alharbi; M. Chiurazzi; G. Nasti; E. Muscariello; T. Mastantuono; C. Koechl; B. C. M. Stephan; O. M. Shannon; A. Colantuoni; M. Siervo			2023	Caloric Restriction (CR) Plus High-Nitrate Beetroot Juice Does Not Amplify CR-Induced Metabolic Adaptation and Improves Vascular and Cognitive Functions in Overweight Adults: A 14-Day Pilot Randomised Trial			Excluded			NA					P.W. and F.Y.		2026-04-01		Eligible
663		M. Alharbi; M. Chiurazzi; G. Nasti; E. Muscariello; T. Mastantuono; C. Koechl; B. C. M. Stephan; O. M. Shannon; A. Colantuoni; M. Siervo			2023	Caloric Restriction (CR) Plus High-Nitrate Beetroot Juice Does Not Amplify CR-Induced Metabolic Adaptation and Improves Vascular and Cognitive Functions in Overweight Adults: A 14-Day Pilot Randomised Trial			Excluded			Duplicate Literature					P.W. and F.Y.		2026-04-01		Not Eligible
664		M. Alharbi; M. Chiurazzi; G. Nasti; E. Muscariello; T. Mastantuono; C. Koechl; B. C. M. Stephan; O. M. Shannon; A. Colantuoni; M. Siervo			2023	Caloric Restriction (CR) Plus High-Nitrate Beetroot Juice Does Not Amplify CR-Induced Metabolic Adaptation and Improves Vascular and Cognitive Functions in Overweight Adults: A 14-Day Pilot Randomised Trial			Excluded			Duplicate Literature					P.W. and F.Y.		2026-04-01		Not Eligible
665		M. Alharbi; M. Chiurazzi; G. Nasti; E. Muscariello; T. Mastantuono; C. Koechl; B. C. Stephan; O. M. Shannon; A. Colantuoni; M. Siervo			2023	Caloric Restriction (CR) Plus High-Nitrate Beetroot Juice Does Not Amplify CR-Induced Metabolic Adaptation and Improves Vascular and Cognitive Functions in Overweight Adults: A 14-Day Pilot Randomised Trial			Excluded			Duplicate Literature					P.W. and F.Y.		2026-04-01		Not Eligible
666		B. Alhalabi; A. Joseph; D. Kumar			2024	The Impact of Red Beetroot Products on Glycemic Profiles: A Systematic Review of Human Evidence			Excluded			Excluded by title and abstract					P.W. and F.Y.		2026-04-01		Not Eligible
667		E. C. Alexandre; L. O. Leiria; F. H. Silva; C. B. Mendes-Silvério; F. B. Calmasini; A. P. C. Davel; F. Z. Mónica; G. De Nucci; E. Antunes			2014	Soluble Guanylyl Cyclase (sGC) Degradation and Impairment of Nitric Oxide-Mediated Responses in Urethra from Obese Mice: Reversal by the sGC Activator BAY 60-2770			Excluded			Excluded by title and abstract					P.W. and F.Y.		2026-04-01		Not Eligible
668		M. E. A. Aldrete; S. López-Toledo; A. C. Avendaño; N. V. Ruano; R. E. N. Hernández; L. J. F. Alvarado; H. Keita; R. G. Lopez; J. C. R. Sánchez; S. A. R. García			2021	Association between nutritional risk markers and polymorphisms rs2291166 in TJP1 and VNTR (CAG)n in ATXN2 in an obese adolescent Mexican population			Excluded			Excluded by title and abstract					P.W. and F.Y.		2026-04-01		Not Eligible
669		T. Albrahim; A. A. Robert			2022	Lycopene Effects on Metabolic Syndrome and Kidney Injury in Rats Fed a High-Fat Diet: An Experimental Study			Excluded			Excluded by title and abstract					P.W. and F.Y.		2026-04-01		Not Eligible
670		G. Alarcon; J. Roco; M. Medina; A. Medina; M. Peral; S. Jerez			2018	High fat diet-induced metabolically obese and normal weight rabbit model shows early vascular dysfunction: mechanisms involved			Excluded			Excluded by title and abstract					P.W. and F.Y.		2026-04-01		Not Eligible
671		J. H. Ahn; Y. L. Park; A. Y. Song; W. G. Kim; C. Y. Je; D. H. Jung; Y. J. Kim; J. Oh; J. Y. Cho; D. J. Kim; J. H. Park			2021	Water extract of Artemisia scoparia Waldst. & Kitam suppresses LPS-induced cytokine production and NLRP3 inflammasome activation in macrophages and alleviates carrageenan-induced acute inflammation in mice			Excluded			Excluded by title and abstract					P.W. and F.Y.		2026-04-01		Not Eligible
672		N. Agrawal; F. Fontana; C. Tarracchini; S. Lommi; M. Ventura; C. Milani; H. Viljakainen			2024	Associations of central obesity and habitual food consumption with saliva microbiota and its enzymatic profiles - a pilot study in Finnish children			Excluded			Excluded by title and abstract					P.W. and F.Y.		2026-04-01		Not Eligible
673		A. Agil; M. Navarro-Alarcon; F. A. Z. Ali; A. Albrakati; D. Salagre; C. Campoy; E. K. Elmahallawy			2021	Melatonin Enhances the Mitochondrial Functionality of Brown Adipose Tissue in Obese-Diabetic Rats			Excluded			Excluded by title and abstract					P.W. and F.Y.		2026-04-01		Not Eligible
674		M. Aggarwal; B. Bozkurt; G. Panjrath; B. Aggarwal; R. J. Ostfeld; N. D. Barnard; H. Gaggin; A. M. Freeman; K. Allen; S. Madan; D. Massera; S. E. Litwin; Nutr Amer Coll Cardiology s; Cardio Lifestyle Comm Prevention			2018	Lifestyle Modifications for Preventing and Treating Heart Failure			Excluded			Excluded by title and abstract					P.W. and F.Y.		2026-04-01		Not Eligible
675		H. Aggarwal; P. Pathak; P. Singh; J. R. Gayen; K. Jagavelu; M. Dikshit			2020	Systemic Insulin Resistance and Metabolic Perturbations in Chow Fed Inducible Nitric Oxide Synthase Knockout Male Mice: Partial Reversal by Nitrite Supplementation			Excluded			Excluded by title and abstract					P.W. and F.Y.		2026-04-01		Not Eligible
676		H. Aggarwal; P. Pathak; Y. Kumar; K. Jagavelu; M. Dikshit			2022	Modulation of Insulin Resistance, Dyslipidemia and Serum Metabolome in iNOS Knockout Mice following Treatment with Nitrite, Metformin, Pioglitazone, and a Combination of Ampicillin and Neomycin			Excluded			Excluded by title and abstract					P.W. and F.Y.		2026-04-01		Not Eligible
677		G. Adebayo-Gege; V. Alicha; T. O. Omayone; S. C. Nzekwe; C. A. Irozuoke; O. A. Ojo; A. F. Ajayi			2022	Anti-atherogenic and cardio-protective properties of sweet melon (Cucumis melo. L. Inodorus) seed extract on high fat diet induced in male wistar rats			Excluded			Excluded by title and abstract					P.W. and F.Y.		2026-04-01		Not Eligible
678		Z. Aboo Bakkar; J. Fulford; P. E. Gates; S. R. Jackman; A. M. Jones; B. Bond; J. L. Bowtell			2019	Montmorency cherry supplementation attenuates vascular dysfunction induced by prolonged forearm occlusion in overweight, middle-aged men			Excluded			Excluded by title and abstract					P.W. and F.Y.		2026-04-01		Not Eligible
679		E. M. Abdo; O. E. S. Shaltout; S. Ali; H. M. M. Mansour			2022	A Functional Orange Juice Fortified with Beetroot By-Products Attenuates Hyperlipidemia and Obesity Induced by A High-Fat Diet			Excluded			Excluded by title and abstract					P.W. and F.Y.		2026-04-01		Not Eligible
680					2025	Pharmacokinetics of Berkeley Life Oral Nitrate Supplementation			Excluded			Excluded by title and abstract					P.W. and F.Y.		2026-04-01		Not Eligible
681					2024	Randomized Double Blind Phase 1 Safety Study of CZ10 in Healthy Volunteers			Excluded			Excluded by title and abstract					P.W. and F.Y.		2026-04-01		Not Eligible
682					2023	Oleanolic Acid as Therapeutic Adjuvant for Type 2 Diabetes Mellitus (OLTRAD STUDY)			Excluded			Excluded by title and abstract					P.W. and F.Y.		2026-04-01		Not Eligible
683					2023	Associations Between the Microbiome, Skeletal Muscle Perfusion, and Fitness Status			Excluded			Excluded by title and abstract					P.W. and F.Y.		2026-04-01		Not Eligible
684					2023	Nutraceutical Supplementation for Male Subfertility			Excluded			Excluded by title and abstract					P.W. and F.Y.		2026-04-01		Not Eligible
685					2023	Testing the Combined Effect of Dietary Nitrate and Caloric Restriction on Cognitive and Vascular Function in Older Adults Living with Overweight or Obesity: a 28-Day Pilot Randomised Trial			Excluded			Excluded by title and abstract					P.W. and F.Y.		2026-04-01		Not Eligible
686					2023	Multi-ingredient Supplementation as an Adjunctive Therapy in Late-onset Pompe Disease			Excluded			Excluded by title and abstract					P.W. and F.Y.		2026-04-01		Not Eligible
687					2022	Evaluating the Metabolic Effects of Dietary NItrate Supplementation for Improving Skeletal Muscle Mitochondrial Function, Insulin Sensitivity, Insulin Secretion, Body Fat Composition and Overall Health			Excluded			Excluded by title and abstract					P.W. and F.Y.		2026-04-01		Not Eligible
688					2022	Effect of Nitrate Supplementation on Cerebrovascular Function and Cognitive Function in Older Adults With Metabolic Syndrome			Excluded			Excluded by title and abstract					P.W. and F.Y.		2026-04-01		Not Eligible
689					2021	Effect of Sea Grapes-antioxidants Extract in Obese Men			Excluded			Excluded by title and abstract					P.W. and F.Y.		2026-04-01		Not Eligible
690					2020	Exploring the Effect of Inorganic Nitrates on the Human Microvascular Physiology - a Pilot Study			Excluded			Excluded by title and abstract					P.W. and F.Y.		2026-04-01		Not Eligible
691					2020	Beetroot Supplementation in Women Enjoying Exercise Together			Excluded			Excluded by title and abstract					P.W. and F.Y.		2026-04-01		Not Eligible
692					2020	Managing Endothelial Dysfunction in COVID-19 : A Randomized Controlled Trial at the Lebanese American University Medical Center- Rizk Hospital			Excluded			Excluded by title and abstract					P.W. and F.Y.		2026-04-01		Not Eligible
693					2019	Impact of Estrogen + Estradiol Receptor Alpha Modulator Therapy on Oxidative Stress in Post-menopausal Women With and Without Sleep Apnea			Excluded			Excluded by title and abstract					P.W. and F.Y.		2026-04-01		Not Eligible
694					2019	Longer-term Effects of a Novel Nutritional Combination on Muscle Insulin Sensitivity and Mitochondrial Function, and Vascular Function in Abdominally Obese Subjects			Excluded			Excluded by title and abstract					P.W. and F.Y.		2026-04-01		Not Eligible
695					2018	The Effects of a 12-Week Jump Rope Exercise Training Program on Arterial Stiffness, Vasodilating and Vasoconstricting Factors, Inflammatory Markers, and Body Composition in Prehypertensive Adolescent Girls			Excluded			Excluded by title and abstract					P.W. and F.Y.		2026-04-01		Not Eligible
696					2018	Determination of the Independent Effects of Beetroot Juice Components, Dietary Nitrate and Antioxidants, on Exercise Tolerance and Health Benefits in Individuals With Obesity			Excluded			Excluded by title and abstract					P.W. and F.Y.		2026-04-01		Not Eligible
697					2017	Probe Study Investigation on the Influence of Freeze Dried Strawberry Consumption on Gut Microbiota, Intestinal Health, Metabolic Phenotype and Cardiovascular Risk in Overweight and Obese Individuals			Excluded			Excluded by title and abstract					P.W. and F.Y.		2026-04-01		Not Eligible
698					2017	Treatment of HFpEF With Nitrate Supplement: A Double-blind, Placebo Controlled Trial Including Patients With Atrial Fibrillation			Excluded			Excluded by title and abstract					P.W. and F.Y.		2026-04-01		Not Eligible
699					2016	Effect of a Beetroot-based Nutritional Gel on Vascular Function and Forearm Muscle Oxygenation Responses in the Elderly at Cardiometabolic Risk			Excluded			Excluded by title and abstract					P.W. and F.Y.		2026-04-01		Not Eligible
700					2016	Acute and Chronic Effects of Red Beetroot Juice on High-Fat Meal-Induced Endothelial Dysfunction and Cardiometabolic Disturbances			Excluded			Excluded by title and abstract					P.W. and F.Y.		2026-04-01		Not Eligible
701					2012	The Effects of Beetroot Juice on Postprandial Vascular Activity After a High-fat Meal in Overweight and Slightly Obese Men			Excluded			Excluded by title and abstract					P.W. and F.Y.		2026-04-01		Not Eligible
702					2012	Exploratory Study on the Effect of Nutritional Intervention on Postprandial Skeletal Muscle Microcirculation in Obese Subjects			Excluded			Excluded by title and abstract					P.W. and F.Y.		2026-04-01		Not Eligible
703					2006	A Randomized, Double-Blind Placebo-Controlled Study of 3,5-diiodothyropropionic Acid (DITPA) in Combination With Standard Therapy to Attain NCEP ATP III Goal for LDL Cholesterol in Hypercholesterolemic Patients			Excluded			Excluded by title and abstract					P.W. and F.Y.		2026-04-01		Not Eligible
